# Supplementary material for: Hypolipidemic effect of Alisma orientale (Sam.) Juzep on gut microecology and liver transcriptome in diabetic rats
Source: PLoS One. 2020 Oct 9;15(10):e0240616. doi: 10.1371/journal.pone.0240616 (PMC7546448; doi:10.1371/journal.pone.0240616)
Supplement: S1 Data — (XLSX) [file pone.0240616.s001.xlsx]

## Sheet: Sheet1
gene_id	CON_vs_HFS_de	CON_vs_HFS_log2fc	CON_vs_HFS_pval	CON_vs_MET_de	CON_vs_MET_log2fc	CON_vs_MET_pval	CON_vs_AOE_de	CON_vs_AOE_log2fc	CON_vs_AOE_pval	HFS_vs_MET_de	HFS_vs_MET_log2fc	HFS_vs_MET_pval	HFS_vs_AOE_de	HFS_vs_AOE_log2fc	HFS_vs_AOE_pval	MET_vs_AOE_de	MET_vs_AOE_log2fc	MET_vs_AOE_pval
ENSRNOG00000028856	-	0.356691	0.563064	-	-0.262502	0.694337	-	0.0378309	1	-	-0.618613	0.264381	-	-0.321574	0.522312	-	0.29495	0.667849
ENSRNOG00000056248	-	0.447631	0.27368	-	0.269166	0.612781	-	0.368068	0.377073	-	-0.18199	0.59403	-	-0.0845938	0.828766	-	0.0948488	0.749822
ENSRNOG00000017628	-	0.0954787	0.738076	-	-0.730981	0.000830966	-	-0.0778805	0.701318	-	-0.830383	0.0230995	-	-0.18081	0.5536	-	0.64791	0.0635047
ENSRNOG00000036576	-	0.0815046	0.613081	-	0.257151	0.144261	-	0.168279	0.261334	-	0.173071	0.339523	-	0.080718	0.583768	-	-0.0940857	0.618312
ENSRNOG00000012772	up	1.35523	0.0472467	-	0.512823	0.224955	-	-0.00958678	0.967584	-	-0.848873	0.211585	-	-1.37482	0.0545018	-	-0.52655	0.251299
ENSRNOG00000019093	-	0.0420455	1	-	-0.188809	0.993115	-	-0.00788724	1	-	-0.23225	0.946673	-	-0.0501084	1	-	0.179259	1
ENSRNOG00000042189	-	-0.0364713	0.908443	-	-0.380113	0.383461	-	0.198137	0.558668	-	-0.344426	0.239796	-	0.228002	0.384294	-	0.570883	0.0412569
ENSRNOG00000050729	-	0.206194	0.576875	-	0.523625	0.191706	-	0.193283	0.576512	-	0.314247	0.519407	-	-0.0168298	0.905076	-	-0.333569	0.384194
ENSRNOG00000010076	-	-0.0853951	1	-	-1.37621	0.952025	-	-Inf	0.675743	-	-1.29328	0.979876	-	-Inf	0.671014	-	-Inf	0.992963
ENSRNOG00000028622	-	3.19481	0.249095	-	3.27893	0.136897	up	4.10683	0.016365	-	0.0945956	0.957542	-	0.912054	0.34771	-	0.815925	0.47694
ENSRNOG00000030391	-	-0.405968	0.00987291	-	-0.300292	0.0743998	-	-0.552958	0.000420515	-	0.103602	0.599904	-	-0.152785	0.382743	-	-0.258349	0.198315
ENSRNOG00000018282	up	1.41124	0.00108992	-	0.815441	0.00771657	up	1.76038	3.76266e-15	-	-0.598067	0.106004	-	0.34293	0.246122	-	0.938674	2.45653e-05
ENSRNOG00000054352	-	-0.11669	0.48757	-	-0.114056	0.489061	-	-0.143428	0.375449	-	-0.000147006	0.945757	-	-0.0335181	0.838241	-	-0.0351647	0.904956
ENSRNOG00000003778	-	0.710926	0.0586377	-	1.03295	0.0681126	-	0.868474	0.0171818	-	0.321263	0.446752	-	0.152153	0.65958	-	-0.169807	0.618234
ENSRNOG00000006532	-	0.089671	0.556765	-	0.05193	0.738923	-	-0.060226	0.706968	-	-0.0400185	0.837062	-	-0.156546	0.31867	-	-0.118022	0.481926
ENSRNOG00000027923	-	0.218622	0.331642	-	0.063078	0.857302	-	0.246018	0.240091	-	-0.157781	0.458193	-	0.0213556	0.883706	-	0.176855	0.365808
ENSRNOG00000008643	-	0.315911	0.10121	-	0.237598	0.244202	-	0.0355372	0.884208	-	-0.0808484	0.716221	-	-0.286987	0.116224	-	-0.207599	0.277299
ENSRNOG00000043143	-	0.154868	0.77991	-	-0.610543	0.356856	-	0.500661	0.25701	-	-0.76602	0.075984	-	0.33781	0.321853	up	1.10241	0.00554272
ENSRNOG00000002579	-	-0.0300224	0.989555	-	-0.914232	0.0639477	-	0.0729636	0.91648	-	-0.886239	0.0527524	-	0.0958371	0.873772	-	0.980493	0.0323431
ENSRNOG00000029046	-	-0.786117	0.273502	-	-0.521267	0.45501	-	-0.430788	0.543581	-	0.261184	0.793519	-	0.34713	0.658762	-	0.0846412	0.933475
ENSRNOG00000058916	-	0.16407	0.813194	-	-0.477485	0.464158	-	-0.133313	0.82587	-	-0.642116	0.260225	-	-0.302214	0.557778	-	0.33729	0.626876
ENSRNOG00000004473	-	-0.114676	0.80461	-	-0.613607	0.140651	-	0.309148	0.479683	-	-0.496619	0.471052	-	0.422734	0.419206	-	0.916504	0.0102384
ENSRNOG00000015741	-	0.69971	0.215804	-	-0.388646	0.553679	up	1.14586	0.0275442	down	-1.08988	0.0408042	-	0.440536	0.347794	up	1.52876	0.00245434
ENSRNOG00000011771	-	-0.209957	0.209944	-	-0.117258	0.566594	-	-0.314105	0.0831019	-	0.0911512	0.653199	-	-0.109487	0.567538	-	-0.202782	0.391759
ENSRNOG00000058249	-	-0.369931	0.0193979	-	-0.270771	0.127432	-	-0.289056	0.0617595	-	0.0974364	0.564601	-	0.0751415	0.619441	-	-0.0241164	0.875099
ENSRNOG00000007575	-	-0.144047	0.765343	-	0.0232334	0.899349	-	0.173006	0.727723	-	0.167457	0.699674	-	0.312497	0.577077	-	0.14542	0.851436
ENSRNOG00000048838	-	-0.113514	0.871337	down	-1.79645	0.0159792	-	-0.605046	0.2712	down	-1.68462	0.0175814	-	-0.500611	0.339573	-	1.18414	0.174749
ENSRNOG00000051805	-	-0.98517	0.490649	-	-2.80759	0.129678	-	-1.18531	0.434829	-	-1.81668	0.481051	-	-0.203994	1	-	1.61296	0.551787
ENSRNOG00000025061	-	-0.0233999	0.943658	-	0.0797414	0.729771	-	0.106297	0.598544	-	0.101237	0.664717	-	0.123873	0.542191	-	0.0209175	0.911009
ENSRNOG00000001214	-	0.494021	0.00291844	-	0.638776	0.000350553	-	0.748156	2.28401e-06	-	0.14228	0.416542	-	0.247801	0.111447	-	0.104012	0.547713
ENSRNOG00000022505	-	0.863092	2.6563e-07	-	0.887007	0.000453694	-	0.782271	0.000430442	-	0.022142	0.856023	-	-0.0862411	0.579074	-	-0.109963	0.554359
ENSRNOG00000021050	-	Inf	1	-	-	-	-	-	-	-	-Inf	0.991458	-	-Inf	0.984037	-	-	-
ENSRNOG00000013287	-	0.345625	0.572025	-	0.0879489	0.912604	-	0.810923	0.122474	-	-0.25962	0.679376	-	0.459656	0.332992	-	0.716838	0.156078
ENSRNOG00000017231	-	0.165758	0.333418	-	-0.0287242	0.795174	-	0.0211535	0.946834	-	-0.196403	0.25582	-	-0.150429	0.341023	-	0.0439966	0.76479
ENSRNOG00000009722	-	0.263554	0.183904	-	0.529357	0.00275762	-	0.478743	0.00297955	-	0.26458	0.19237	-	0.210037	0.261786	-	-0.0561875	0.853077
ENSRNOG00000049446	-	-1.03685	0.0853672	down	-1.418	0.0336641	-	-0.682728	0.276672	-	-0.384898	0.731997	-	0.346087	0.591417	-	0.729043	0.291785
ENSRNOG00000004109	-	-0.0351799	0.956859	-	-0.0885637	0.952584	-	0.532132	0.289987	-	-0.0551938	1	-	0.561374	0.262933	-	0.615743	0.304183
ENSRNOG00000014727	-	0.137044	0.378378	-	0.583821	0.00096371	-	-0.244383	0.122682	-	0.443901	0.0164859	-	-0.387655	0.0150746	-	-0.833635	3.59543e-06
ENSRNOG00000009331	-	-0.0225999	0.965588	-	-0.626563	0.260479	-	-0.0148114	0.948372	-	-0.604945	0.0249917	-	0.000399781	0.955471	-	0.603866	0.0166631
ENSRNOG00000001980	-	-0.15736	0.365334	-	0.0577847	0.761811	-	0.0279144	0.886154	-	0.212603	0.24914	-	0.179894	0.267564	-	-0.0346324	0.840473
ENSRNOG00000058420	-	-1.36621	0.613747	-	1.08321	0.493884	-	0.0079771	1	-	2.45722	0.124766	-	1.37156	0.563426	-	-1.08435	0.444921
ENSRNOG00000007673	-	0.063419	0.711258	-	0.0271238	0.875371	-	-0.020401	0.900661	-	-0.0384173	0.852252	-	-0.0898508	0.588996	-	-0.0531683	0.757473
ENSRNOG00000028841	up	3.14189	0.00892124	up	2.52931	0.00687219	up	3.2212	1.1096e-11	-	-0.614733	0.514626	-	0.0659225	0.907306	-	0.681285	0.146987
ENSRNOG00000003030	-	-	-	-	Inf	1	-	-	-	-	Inf	1	-	-	-	-	-Inf	0.992963
ENSRNOG00000016798	-	-0.934977	0.967811	-	-0.107009	1	-	-Inf	0.684806	-	0.8389	1	-	-Inf	0.984037	-	-Inf	0.707238
ENSRNOG00000024345	-	0.0103115	0.968454	-	0.0157655	0.992099	-	-0.215123	0.367309	-	0.00270039	0.944926	-	-0.230506	0.352338	-	-0.235366	0.464523
ENSRNOG00000057945	-	-0.183279	0.530635	-	-0.14129	0.572168	-	0.0682105	0.826671	-	0.040059	0.997316	-	0.246838	0.367872	-	0.204333	0.406206
ENSRNOG00000051621	-	2.24676	0.120676	-	2.09395	0.182301	up	2.71813	0.0288679	-	-0.155257	0.930573	-	0.461799	0.586569	-	0.614646	0.463508
ENSRNOG00000005689	-	-0.838319	8.92325e-05	-	-0.717519	0.000365377	-	-0.985957	3.89239e-06	-	0.11871	0.550176	-	-0.153107	0.366431	-	-0.273798	0.144126
ENSRNOG00000048205	-	-0.362872	0.0224381	-	-0.332259	0.0479525	-	-0.433504	0.00479455	-	0.0281268	0.931459	-	-0.076827	0.626409	-	-0.107196	0.589717
ENSRNOG00000039204	-	-0.603633	0.0393461	down	-1.03046	0.00110509	-	-0.920412	0.00190487	-	-0.428868	0.185788	-	-0.322228	0.294083	-	0.104504	0.772138
ENSRNOG00000003694	-	0.240721	0.130001	-	-0.0364129	0.872405	-	-0.108182	0.530749	-	-0.280116	0.123299	-	-0.356388	0.0250978	-	-0.0777375	0.659172
ENSRNOG00000021074	-	2.77751	0.230853	-	0.589184	1	-	1.56288	0.69746	-	-2.19292	0.287135	-	-1.22588	0.521895	-	0.966176	0.838565
ENSRNOG00000008173	-	-0.435376	0.0581944	-	-0.444626	0.0746098	-	-0.653761	0.0225564	-	-0.0128642	0.863597	-	-0.225819	0.438132	-	-0.215284	0.579527
ENSRNOG00000021005	-	0.0250213	0.879351	-	0.0676284	0.705837	-	0.00115521	0.962131	-	0.0408012	0.827254	-	-0.029471	0.887167	-	-0.0721835	0.7131
ENSRNOG00000018677	-	-0.249423	0.130113	-	-0.361912	0.03747	-	-0.299943	0.0580581	-	-0.115697	0.490916	-	-0.057501	0.716773	-	0.0564379	0.705539
ENSRNOG00000028302	-	Inf	1	-	Inf	1	-	-	-	-	0.145419	1	-	-Inf	0.984035	-	-Inf	0.992966
ENSRNOG00000019355	-	-	-	-	Inf	1	-	Inf	1	-	Inf	1	-	Inf	1	-	-0.141033	1
ENSRNOG00000013017	-	1.38899	0.307674	-	0.816943	0.654439	-	0.955779	0.58164	-	-0.576525	0.643805	-	-0.439953	0.694757	-	0.134861	1
ENSRNOG00000008082	-	0.0787644	0.929046	-	-0.017098	1	-	0.229928	0.595166	-	-0.0993429	0.894279	-	0.14294	0.696132	-	0.241136	0.575352
ENSRNOG00000003872	-	0.338988	0.0631132	-	0.265148	0.324695	-	0.684342	0.00748316	-	-0.0758977	0.601664	-	0.339838	0.144644	-	0.413303	0.108956
ENSRNOG00000010721	-	-0.83464	0.137831	-	-0.70326	0.199745	-	-0.272129	0.592678	-	0.131734	0.917639	-	0.560138	0.337142	-	0.42504	0.448432
ENSRNOG00000017781	-	0.0318615	0.858175	-	0.181799	0.297874	-	0.167313	0.289194	-	0.147663	0.39982	-	0.129218	0.4133	-	-0.0200528	0.893566
ENSRNOG00000043203	-	-Inf	0.695403	-	-0.105264	1	-	0.794281	0.909367	-	Inf	0.715812	-	Inf	0.360978	-	0.897604	0.830643
ENSRNOG00000018553	-	-0.288948	0.119611	-	-0.175436	0.336608	-	-0.143891	0.36396	-	0.110514	0.646968	-	0.139373	0.519488	-	0.0266653	0.916306
ENSRNOG00000055942	-	-0.0813059	0.880233	-	0.370611	0.488347	-	-0.399141	0.531148	-	0.452718	0.359793	-	-0.322054	0.664842	-	-0.775145	0.134946
ENSRNOG00000049203	-	-0.0970798	0.614753	-	0.0266435	0.881834	-	0.269026	0.127594	-	0.122106	0.537315	-	0.360406	0.0428819	-	0.236474	0.218469
ENSRNOG00000014076	-	0.158119	0.387112	-	-0.0159429	0.889117	-	0.177262	0.337643	-	-0.175853	0.341223	-	0.0136259	0.980093	-	0.18742	0.314278
ENSRNOG00000045943	-	0.360995	0.072468	-	0.402628	0.042612	-	0.603257	0.0448278	-	0.0399158	0.838995	-	0.237334	0.466163	-	0.19519	0.510837
ENSRNOG00000003095	-	-	-	-	Inf	1	-	Inf	1	-	Inf	1	-	Inf	1	-	-0.0261118	1
ENSRNOG00000001738	-	0.18872	0.223486	-	0.0608704	0.805836	-	0.189108	0.211826	-	-0.130653	0.395874	-	-0.0058407	0.956962	-	0.122817	0.405357
ENSRNOG00000037214	-	-0.067281	0.829146	-	0.0544813	0.859101	-	-0.0396029	0.898307	-	0.118781	0.651508	-	0.0220847	0.918199	-	-0.0987156	0.678328
ENSRNOG00000001236	-	0.119067	0.556436	-	0.197031	0.33492	-	-0.145422	0.411191	-	0.0762619	0.689902	-	-0.27025	0.139545	-	-0.347926	0.0716609
ENSRNOG00000005203	-	-0.175893	0.30908	-	0.0207498	0.930666	-	-0.223654	0.167843	-	0.193556	0.324021	-	-0.0544721	0.717054	-	-0.249765	0.171781
ENSRNOG00000043192	-	-0.697017	0.0281609	-	-0.752768	0.0248221	down	-1.09628	0.000990253	-	-0.0560479	0.916621	-	-0.404638	0.271062	-	-0.350104	0.356077
ENSRNOG00000005650	-	-0.111634	1	-	-1.92945	0.474346	-	-1.21935	0.688894	-	-1.82138	0.398082	-	-1.1228	0.672362	-	0.697257	0.837001
ENSRNOG00000004425	-	-0.268251	0.398303	-	-0.271447	0.393569	-	0.0692384	0.908027	-	-0.00661701	0.986067	-	0.330812	0.349202	-	0.334838	0.30016
ENSRNOG00000017531	-	-0.738328	0.00811444	-	-0.50604	0.0607809	down	-1.0599	0.000293045	-	0.229879	0.383568	-	-0.328346	0.270418	-	-0.559928	0.0428665
ENSRNOG00000007666	-	-0.675361	0.230114	-	-0.452924	0.384195	down	-1.86663	0.00699989	-	0.221818	0.678238	-	-1.19799	0.105572	down	-1.42054	0.0290833
ENSRNOG00000000839	-	-0.214749	0.384565	-	-0.394156	0.155027	-	-0.305764	0.176795	-	-0.180921	0.545981	-	-0.0965217	0.623672	-	0.0833708	0.90446
ENSRNOG00000019132	-	0.180217	0.380754	-	0.347098	0.114429	-	-0.0361577	0.871844	-	0.164069	0.459567	-	-0.223352	0.25689	-	-0.388503	0.0649893
ENSRNOG00000004763	-	0.759579	0.230685	-	-0.17698	0.338769	-	-0.0169898	0.863703	-	-0.943976	0.168799	-	-0.788425	0.221553	-	0.155094	0.484998
ENSRNOG00000036647	-	Inf	0.192032	-	-	-	-	Inf	1	-	-Inf	0.173154	-	-2.69194	0.286349	-	Inf	1
ENSRNOG00000002713	-	0.155822	0.431249	-	0.126044	0.587537	-	0.097105	0.58987	-	-0.0324332	0.845749	-	-0.0655334	0.768996	-	-0.0346888	0.944658
ENSRNOG00000055786	-	1.96905	0.650672	-	3.14828	0.173909	-	-0.289383	1	-	1.1765	0.44053	-	-2.27328	0.545532	-	-3.44889	0.106446
ENSRNOG00000058597	-	-0.266545	1	-	-Inf	0.978209	-	-Inf	0.971332	-	-Inf	0.991456	-	-Inf	0.984035	-	-	-
ENSRNOG00000006699	-	0.0129765	0.936263	-	0.0673645	0.727975	-	0.0325028	0.756668	-	0.0524296	0.799976	-	0.0137785	0.852208	-	-0.0407423	0.927264
ENSRNOG00000017254	-	0.227905	0.159441	-	0.330184	0.057981	-	0.295615	0.0581765	-	0.0995906	0.563734	-	0.0612888	0.696776	-	-0.0398783	0.800559
ENSRNOG00000007999	-	Inf	0.745395	-	-	-	-	-	-	-	-Inf	0.684663	-	-Inf	0.669479	-	-	-
ENSRNOG00000060597	-	0.166373	0.3258	-	0.168878	0.328966	-	0.149781	0.346424	-	0.000441168	0.951276	-	-0.0227937	0.91553	-	-0.0247514	0.861742
ENSRNOG00000003724	-	-0.145699	0.415504	-	0.0421683	0.774183	-	-0.124187	0.484272	-	0.186199	0.312519	-	0.0161573	0.924342	-	-0.171783	0.334026
ENSRNOG00000004604	-	0.0929457	0.554677	-	0.110283	0.562194	-	0.0952636	0.519447	-	0.0145111	0.98141	-	-0.00378269	0.994412	-	-0.0201875	0.970291
ENSRNOG00000012697	-	-0.068569	1	-	-Inf	0.484011	-	-Inf	0.46213	-	-Inf	0.467054	-	-Inf	0.450179	-	-	-
ENSRNOG00000016585	-	-0.098021	0.609761	-	-0.0422218	0.814236	-	-0.00431658	0.986186	-	0.0530285	0.825735	-	0.0870122	0.642345	-	0.0321951	0.848974
ENSRNOG00000002054	-	0.283364	0.293863	-	0.295689	0.268159	-	0.183362	0.495522	-	0.0106486	0.928463	-	-0.105177	0.685163	-	-0.117325	0.615577
ENSRNOG00000059202	-	0.444513	0.00504657	-	0.536999	0.00217355	-	0.425106	0.00571001	-	0.0896633	0.63163	-	-0.025932	0.859057	-	-0.117376	0.502784
ENSRNOG00000040287	-	0.377417	0.803975	-	-1.99533	0.255521	-	0.139899	0.990871	-	-2.37541	0.136985	-	-0.245318	0.892812	-	2.12874	0.163069
ENSRNOG00000008482	-	0.767703	0.00725978	-	0.510625	0.0694423	-	0.899742	0.000253936	-	-0.257096	0.208077	-	0.126058	0.486155	-	0.381456	0.0460273
ENSRNOG00000006779	-	0.15334	0.682333	-	0.572534	0.0842694	-	0.0901426	0.802051	-	0.418064	0.141502	-	-0.0692673	0.905414	-	-0.489399	0.17838
ENSRNOG00000016952	-	-0.176722	0.284175	-	0.0829269	0.576137	-	-0.152482	0.365455	-	0.257606	0.13775	-	0.0179673	0.875732	-	-0.241051	0.158143
ENSRNOG00000038761	-	-0.684607	0.000117935	-	-0.357476	0.0575823	-	-0.372801	0.0333448	-	0.324117	0.105051	-	0.30627	0.191294	-	-0.0195199	0.842204
ENSRNOG00000008628	-	0.213302	0.649445	-	0.339194	0.435708	-	0.390021	0.382795	-	0.124977	0.75172	-	0.172893	0.70623	-	0.0459654	1
ENSRNOG00000017511	-	0.55921	0.189603	-	0.370191	0.496093	-	0.282917	0.575906	-	-0.19068	0.668512	-	-0.279417	0.42679	-	-0.0910477	0.83562
ENSRNOG00000016292	-	-0.241895	0.678221	-	0.0372001	0.985219	-	-0.209843	0.729412	-	0.277383	0.603233	-	0.0240945	0.997387	-	-0.254329	0.645588
ENSRNOG00000049925	-	-Inf	0.983817	-	0.654567	1	-	-0.160504	1	-	Inf	0.735922	-	Inf	1	-	-0.827667	0.985313
ENSRNOG00000011799	-	-0.079155	0.761819	-	-0.213908	0.461994	-	-0.356458	0.177967	-	-0.137396	0.652973	-	-0.283575	0.277809	-	-0.147935	0.575577
ENSRNOG00000004773	-	0.0795582	0.64641	-	0.224454	0.230977	-	0.183794	0.2928	-	0.142769	0.455779	-	0.0979379	0.595502	-	-0.0462868	0.772954
ENSRNOG00000021160	-	Inf	0.755791	-	Inf	0.761882	-	Inf	1	-	0.135901	1	-	-1.26059	0.964605	-	-1.39841	0.985585
ENSRNOG00000039445	-	0.664922	0.656659	-	-2.93694	0.234521	-	-2.9523	0.213685	down	-3.60467	0.0453029	down	-3.62459	0.0390905	-	-0.0191674	1
ENSRNOG00000021793	-	0.368499	0.675586	-	0.313835	0.710869	up	1.44119	0.0123805	-	-0.0522793	1	up	1.06762	0.0317955	up	1.11799	0.0331775
ENSRNOG00000029922	-	-0.204681	0.27562	-	-0.121866	0.582547	-	-0.298118	0.0969437	-	0.0807018	0.65544	-	-0.0995083	0.568362	-	-0.181918	0.313265
ENSRNOG00000027290	-	-0.421463	0.600976	-	-1.29311	0.161222	-	-0.306522	0.738047	-	-0.869356	0.385377	-	0.107797	0.92073	-	0.976886	0.298691
ENSRNOG00000001387	-	Inf	1	-	-	-	-	Inf	1	-	-Inf	0.991457	-	-0.0391677	1	-	Inf	1
ENSRNOG00000029245	-	Inf	0.753237	-	-	-	-	Inf	0.798158	-	-Inf	0.690713	-	-0.278642	1	-	Inf	0.744561
ENSRNOG00000037478	-	0.0240512	0.910285	-	-0.0708657	0.769069	-	-0.291346	0.150422	-	-0.0979877	0.675697	-	-0.322252	0.106132	-	-0.225779	0.281786
ENSRNOG00000020032	-	0.760109	0.0218371	-	0.345014	0.378592	-	0.684789	0.0343659	-	-0.417852	0.272427	-	-0.0836102	0.839766	-	0.333236	0.358568
ENSRNOG00000050172	-	-0.27425	0.730577	-	-0.0089462	1	-	-0.0976178	0.946121	-	0.263138	0.707056	-	0.169468	0.82714	-	-0.09554	0.922148
ENSRNOG00000001061	-	0.318608	0.138743	-	0.358296	0.10455	-	0.609749	0.00207895	-	0.0376988	0.825099	-	0.284599	0.122985	-	0.245465	0.233571
ENSRNOG00000059016	-	-0.186305	0.238885	-	-0.0440829	0.754275	-	-0.409351	0.00519769	-	0.139928	0.519663	-	-0.229207	0.172537	-	-0.370671	0.0490762
ENSRNOG00000002640	-	-0.400645	0.821525	-	-0.182441	1	-	-0.966169	0.563316	-	0.219535	0.845812	-	-0.570665	0.78829	-	-0.788426	0.547617
ENSRNOG00000008622	-	-2.16401	0.159624	-	-1.14096	0.387912	-	-3.02832	0.083221	-	1.02595	0.712239	-	-0.869266	0.951951	-	-1.89733	0.496582
ENSRNOG00000038101	-	-	-	-	Inf	1	-	-	-	-	Inf	1	-	-	-	-	-Inf	0.992963
ENSRNOG00000049053	-	-0.753954	0.113149	-	0.122432	0.798974	-	-0.640122	0.1782	-	0.872268	0.0484823	-	0.10631	0.843216	-	-0.768425	0.082967
ENSRNOG00000001317	-	0.208174	0.221955	-	0.26627	0.149026	-	0.206175	0.204013	-	0.0552612	0.76683	-	-0.00839804	0.981723	-	-0.0651943	0.733585
ENSRNOG00000004488	-	Inf	0.748716	-	-	-	-	-	-	-	-Inf	0.6862	-	-Inf	0.671014	-	-	-
ENSRNOG00000046643	up	1.77118	3.10813e-05	up	1.74698	0.0013326	up	1.99246	9.79501e-05	-	-0.0225416	0.967508	-	0.214454	0.483692	-	0.235572	0.57003
ENSRNOG00000023116	-	0.00214289	0.99417	-	0.286979	0.0892655	-	0.0860915	0.56401	-	0.28242	0.105471	-	0.0779476	0.609382	-	-0.206288	0.217242
ENSRNOG00000007100	-	1.26321	0.213847	-	0.867848	0.455509	-	0.786226	0.479908	-	-0.397691	0.687591	-	-0.483123	0.632777	-	-0.0859406	1
ENSRNOG00000061533	-	-0.142085	0.845573	-	-0.507911	0.37782	-	0.0770407	0.920655	-	-0.370047	0.487417	-	0.213413	0.718328	-	0.580812	0.271207
ENSRNOG00000054086	up	2.28462	2.86258e-08	up	2.62074	2.09914e-09	up	2.35119	4.07016e-09	-	0.333242	0.26159	-	0.0602246	0.79096	-	-0.274581	0.390413
ENSRNOG00000021497	-	0.401729	0.556797	-	-0.0957793	0.904554	-	0.265649	0.721618	-	-0.496356	0.264026	-	-0.144121	0.763144	-	0.3512	0.435241
ENSRNOG00000042682	-	0.0881595	0.616844	-	0.228403	0.221521	-	0.358116	0.0375968	-	0.137644	0.463657	-	0.263862	0.131902	-	0.124519	0.567775
ENSRNOG00000028767	-	1.71274	0.467281	-	-Inf	0.697051	-	-1.1278	0.938696	-	-Inf	0.100246	-	-2.84269	0.211782	-	Inf	1
ENSRNOG00000047752	-	1.00874	0.329723	-	1.42461	0.104814	-	1.29876	0.131106	-	0.419061	0.595043	-	0.290011	0.68465	-	-0.13112	0.931714
ENSRNOG00000047053	-	0.108623	0.590234	-	0.0743891	0.683144	-	0.081579	0.628911	-	-0.0355786	0.926168	-	-0.0323331	0.926391	-	0.00172596	1
ENSRNOG00000005841	-	-0.197832	0.214663	-	-0.106566	0.505	-	-0.396776	0.0100348	-	0.0883542	0.661087	-	-0.205433	0.193538	-	-0.295632	0.0986985
ENSRNOG00000006984	-	0.434807	0.165998	-	0.0462083	0.891281	-	0.106506	0.766072	-	-0.390665	0.216261	-	-0.334067	0.245985	-	0.0548551	0.917388
ENSRNOG00000011060	-	-0.552596	0.03563	-	-0.670988	0.0137044	-	-0.603745	0.0182893	-	-0.121165	0.644268	-	-0.0585744	0.817569	-	0.060618	0.825517
ENSRNOG00000050650	-	0.106354	0.844755	-	0.443182	0.35353	-	-0.175496	0.719393	-	0.333535	0.462832	-	-0.288849	0.508317	-	-0.622983	0.147231
ENSRNOG00000015288	-	-0.114693	0.517427	-	-0.170886	0.328355	-	-0.0390819	0.745592	-	-0.0574933	0.720005	-	0.0708952	0.773439	-	0.126172	0.551493
ENSRNOG00000023172	-	0.240085	0.971122	-	-0.639936	0.766178	-	-0.12837	0.963793	-	-0.884041	0.592881	-	-0.370393	0.809754	-	0.511473	0.904024
ENSRNOG00000005708	-	0.188549	0.582603	-	-0.82351	0.0330108	-	0.415389	0.199577	down	-1.01224	0.0114243	-	0.222746	0.478858	up	1.23299	0.000334712
ENSRNOG00000030862	-	0.112031	0.501782	-	0.182815	0.341384	-	0.0934797	0.5533	-	0.0685557	0.757538	-	-0.0246866	0.893459	-	-0.0949284	0.651259
ENSRNOG00000008829	up	2.10961	3.3472e-21	up	1.91509	2.84388e-25	up	2.14864	3.46802e-39	-	-0.197071	0.298512	-	0.0321312	0.813202	-	0.227806	0.197548
ENSRNOG00000008859	-	-0.016456	0.937076	-	-0.0352577	0.803887	-	-0.214474	0.230824	-	-0.021556	0.855659	-	-0.204563	0.254798	-	-0.185036	0.389468
ENSRNOG00000031669	-	-0.351842	0.48272	-	-0.73973	0.156276	-	-0.333008	0.504686	-	-0.38762	0.492743	-	0.0169785	1	-	0.401633	0.443095
ENSRNOG00000006877	-	0.253503	0.232744	-	0.0266333	0.938513	-	0.276247	0.170923	-	-0.228843	0.291665	-	0.0165843	0.912256	-	0.243639	0.234216
ENSRNOG00000042522	-	0.107784	1	-	0.449895	0.658936	-	0.911881	0.272009	-	0.343387	0.687312	-	0.801034	0.269797	-	0.455509	0.563802
ENSRNOG00000002749	-	-0.00215421	0.977293	-	-0.088285	0.60404	-	-0.0407811	0.757489	-	-0.0883546	0.627139	-	-0.0453493	0.755265	-	0.0414075	0.832687
ENSRNOG00000060141	-	-	-	-	Inf	1	-	Inf	1	-	Inf	1	-	Inf	1	-	0.140213	1
ENSRNOG00000007032	-	0.524412	0.0183777	-	0.695789	0.003172	-	0.356013	0.104488	-	0.170182	0.479482	-	-0.174147	0.455947	-	-0.345977	0.131112
ENSRNOG00000004899	-	0.556353	0.612207	-	0.189009	0.952835	-	0.805526	0.338782	-	-0.364442	0.656554	-	0.245731	0.772535	-	0.607038	0.396436
ENSRNOG00000048250	-	0.287561	0.139847	-	0.422667	0.103429	-	0.245302	0.297196	-	0.132567	0.594255	-	-0.0488097	0.810923	-	-0.182695	0.503219
ENSRNOG00000004744	-	0.69329	0.000141461	-	0.419064	0.217649	-	0.846331	8.81771e-05	-	-0.277051	0.261632	-	0.146538	0.501806	-	0.421613	0.136942
ENSRNOG00000002607	-	0.978467	0.0324423	-	-0.0445723	0.961091	-	0.102667	0.897779	down	-1.02663	0.0176134	-	-0.884102	0.0324249	-	0.140613	0.805429
ENSRNOG00000053309	-	0.0433566	0.865753	-	0.0014484	1	-	0.288498	0.261679	-	-0.0444179	0.871306	-	0.239577	0.338507	-	0.282114	0.276747
ENSRNOG00000010087	-	0.426206	0.0453532	-	0.381761	0.0776214	-	0.461205	0.0200496	-	-0.048468	0.854939	-	0.0265112	0.862063	-	0.0738369	0.72346
ENSRNOG00000026607	-	-0.647502	0.956969	-	-Inf	0.490446	-	-0.0913287	1	-	-Inf	0.691093	-	0.558347	1	-	Inf	0.563534
ENSRNOG00000057410	-	1.49043	0.819106	-	-Inf	0.978206	-	-0.14049	1	-	-Inf	0.468477	-	-1.64498	0.725451	-	Inf	1
ENSRNOG00000015292	-	0.453705	0.00511617	-	0.229625	0.204795	-	0.233001	0.200933	-	-0.226856	0.204697	-	-0.226851	0.141621	-	-0.00189802	0.975899
ENSRNOG00000024536	-	0.778641	0.0779696	-	0.230124	0.625974	-	0.957134	0.0389114	-	-0.552439	0.273269	-	0.168501	0.708513	-	0.720012	0.180869
ENSRNOG00000014668	-	-0.414754	0.0211487	-	-0.443042	0.0213452	-	-0.516889	0.00383021	-	-0.0303396	0.864378	-	-0.108217	0.582624	-	-0.0798333	0.739943
ENSRNOG00000047864	-	0.693684	0.661733	-	0.447265	0.747167	-	1.25255	0.321999	-	-0.244727	0.943482	-	0.557165	0.690522	-	0.799717	0.528445
ENSRNOG00000006228	-	-0.450525	0.00460748	-	-0.350034	0.0316304	-	-0.512793	0.0013738	-	0.097106	0.721648	-	-0.0689893	0.781175	-	-0.16814	0.588507
ENSRNOG00000002343	-	Inf	0.747043	-	-	-	-	-	-	-	-Inf	0.685428	-	-Inf	0.670243	-	-	-
ENSRNOG00000006599	-	Inf	0.541997	-	Inf	0.583732	-	Inf	0.23425	-	-0.130685	1	-	0.849391	0.740052	-	0.977283	0.716154
ENSRNOG00000016885	-	-0.124643	0.738755	-	-0.637034	0.0390574	-	-0.57698	0.0940249	-	-0.514833	0.106914	-	-0.459521	0.197142	-	0.0539444	0.950556
ENSRNOG00000008794	-	-0.235824	0.187739	-	-0.140105	0.446463	-	-0.26636	0.122339	-	0.0935466	0.666076	-	-0.0366846	0.825197	-	-0.131958	0.508227
ENSRNOG00000012473	-	-0.111114	0.629639	-	-0.508553	0.00748024	-	0.00921363	0.867471	-	-0.398775	0.158778	-	0.115096	0.584086	-	0.511789	0.00453199
ENSRNOG00000006813	-	-0.219486	0.200498	-	-0.141993	0.405958	-	-0.233461	0.158166	-	0.0750024	0.744694	-	-0.0202201	0.900991	-	-0.0970855	0.644497
ENSRNOG00000058750	-	0.727371	0.106452	-	0.569332	0.222101	-	0.574953	0.189857	-	-0.160686	0.743987	-	-0.15971	0.762135	-	-0.00108012	1
ENSRNOG00000011732	-	0.0730237	0.67051	-	0.374714	0.0361753	-	0.296746	0.0694023	-	0.299572	0.0983488	-	0.217655	0.188353	-	-0.0833167	0.605167
ENSRNOG00000025157	-	0.362384	0.41956	-	0.563302	0.210928	-	0.330749	0.464056	-	0.199057	0.654824	-	-0.0377546	0.951346	-	-0.239139	0.576949
ENSRNOG00000028628	-	0.0398126	0.840428	-	0.213926	0.280073	-	0.0404774	0.829747	-	0.171482	0.384897	-	-0.00579261	0.983667	-	-0.178853	0.351538
ENSRNOG00000017130	-	-0.941389	0.444985	-	-0.95727	0.418248	-	-0.998701	0.382631	-	-0.0203304	1	-	-0.0640834	1	-	-0.0442047	1
ENSRNOG00000006143	-	-0.0764881	0.648747	-	-0.170261	0.346519	-	-0.00735556	0.974376	-	-0.0959996	0.604049	-	0.0627894	0.699238	-	0.157032	0.375991
ENSRNOG00000015134	-	0.111511	0.523877	-	0.194537	0.273145	-	0.144411	0.411298	-	0.0805725	0.627042	-	0.0264753	0.903979	-	-0.0553723	0.689448
ENSRNOG00000016088	-	-0.189778	0.266787	-	-0.0190302	0.957639	-	-0.267584	0.09851	-	0.168305	0.348794	-	-0.0836501	0.591749	-	-0.253311	0.138683
ENSRNOG00000015975	-	0.758904	0.305097	-	-0.0871827	0.948063	-	0.17431	0.859989	-	-0.849418	0.202118	-	-0.59207	0.396532	-	0.255258	0.721388
ENSRNOG00000002975	-	Inf	1	-	Inf	0.589192	-	Inf	0.78046	-	1.48049	0.798552	-	0.950345	1	-	-0.529326	0.980334
ENSRNOG00000004741	-	-0.234265	0.185571	-	0.116723	0.478082	-	-0.105654	0.545334	-	0.348575	0.0602805	-	0.122557	0.480067	-	-0.22754	0.190751
ENSRNOG00000025023	-	0.884784	1.21937e-06	-	0.844248	0.000994855	up	1.34495	7.84635e-15	-	-0.0421044	0.872572	-	0.454033	0.00629547	-	0.494563	0.00706097
ENSRNOG00000020519	-	-0.288959	0.718803	-	-0.539719	0.373598	-	-0.528662	0.404631	-	-0.250295	0.761518	-	-0.242696	0.78746	-	0.00531345	0.999179
ENSRNOG00000028662	-	-0.293806	0.440581	-	-0.218975	0.544957	-	-0.335418	0.377684	-	0.0728173	0.814371	-	-0.0463727	0.947942	-	-0.121079	0.715583
ENSRNOG00000039587	-	0.101639	0.584149	-	0.0473884	0.829186	-	0.0947841	0.604357	-	-0.0569248	0.769603	-	-0.0134006	0.939787	-	0.0418012	0.82553
ENSRNOG00000010725	-	-Inf	0.327824	-	-Inf	0.323649	-	-3.60913	0.435701	-	-	-	-	Inf	1	-	Inf	1
ENSRNOG00000003338	-	0.120421	0.731428	-	-0.190365	0.634091	-	-0.0849926	0.804329	-	-0.312796	0.376273	-	-0.212703	0.494549	-	0.0987856	0.840488
ENSRNOG00000019649	-	-0.206346	0.195261	-	-0.174704	0.285228	-	-0.19307	0.224606	-	0.0292701	0.926173	-	0.00734024	0.934731	-	-0.0239353	0.979501
ENSRNOG00000055023	-	-0.140877	0.447985	-	0.0722422	0.704628	-	-0.182774	0.313179	-	0.209852	0.277278	-	-0.048857	0.826014	-	-0.260266	0.178083
ENSRNOG00000006833	-	0.158827	0.33757	-	0.27487	0.125499	-	0.177006	0.25772	-	0.114206	0.534367	-	0.0124394	0.922356	-	-0.103492	0.573233
ENSRNOG00000024846	-	0.35777	0.455867	-	-0.140514	0.960135	-	0.252406	0.633081	-	-0.499206	0.429592	-	-0.113559	0.792291	-	0.385385	0.549544
ENSRNOG00000055525	-	-0.136067	0.42522	-	-0.24666	0.174046	-	-0.240991	0.131338	-	-0.113327	0.534384	-	-0.111437	0.477013	-	0.000250052	0.990374
ENSRNOG00000028629	-	0.229087	0.147282	-	0.210837	0.227125	-	0.291414	0.0548072	-	-0.0212258	0.898513	-	0.0549618	0.710639	-	0.074664	0.641141
ENSRNOG00000026262	-	Inf	1	-	-	-	-	-	-	-	-Inf	0.991458	-	-Inf	0.984037	-	-	-
ENSRNOG00000030389	-	-Inf	0.700136	-	-Inf	0.698181	-	-Inf	0.680348	-	-	-	-	-	-	-	-	-
ENSRNOG00000009058	-	1.91507	0.0800436	-	0.798764	0.647589	-	0.897142	0.578415	-	-1.11727	0.217926	-	-1.02446	0.239054	-	0.0895966	1
ENSRNOG00000003075	-	-0.171855	0.344199	-	-0.331455	0.0698735	-	-0.580729	0.00160831	-	-0.162234	0.38888	-	-0.415883	0.0182623	-	-0.255383	0.196937
ENSRNOG00000046794	-	0.213322	0.196251	-	0.199819	0.26285	-	0.0512835	0.76464	-	-0.0162752	0.940204	-	-0.168467	0.29148	-	-0.153764	0.369748
ENSRNOG00000003643	-	-0.287515	0.422761	-	-0.438007	0.214227	-	0.049487	0.919216	-	-0.153135	0.643092	-	0.33001	0.327999	-	0.481355	0.13683
ENSRNOG00000047647	-	-0.868976	0.165081	-	-0.59942	0.316563	-	0.0831522	1	-	0.271695	0.76183	-	0.950913	0.121344	-	0.676061	0.260903
ENSRNOG00000042276	-	-0.0200928	0.909099	-	0.0755693	0.840849	-	-0.0638263	0.828164	-	0.0936463	0.740756	-	-0.0494728	0.913834	-	-0.144926	0.644634
ENSRNOG00000012563	-	0.210107	0.403133	-	0.242571	0.485684	-	0.329018	0.0371049	-	0.029405	0.987443	-	0.112831	0.664092	-	0.0811297	0.694503
ENSRNOG00000001797	-	-0.0298604	0.867382	-	0.10955	0.517182	-	-0.0946643	0.629515	-	0.138186	0.450588	-	-0.0701979	0.735277	-	-0.209883	0.288178
ENSRNOG00000001315	-	-Inf	0.983817	-	-0.308077	1	-	-Inf	0.97133	-	Inf	1	-	-	-	-	-Inf	0.992963
ENSRNOG00000020349	-	0.711254	0.0627089	-	0.313236	0.490862	-	0.718189	0.102802	-	-0.399891	0.26581	-	0.00196468	0.920146	-	0.400572	0.368681
ENSRNOG00000047219	-	0.0511367	0.787838	-	-0.0895623	0.603452	-	0.0672018	0.719829	-	-0.143404	0.437952	-	0.00990866	0.969098	-	0.151313	0.402678
ENSRNOG00000013269	-	0.53213	0.192351	-	-0.00376794	0.989863	up	1.01395	1.09427e-07	-	-0.536909	0.258317	-	0.476618	0.0947371	up	1.01149	0.000102525
ENSRNOG00000001378	-	0.840084	1	-	1.44913	0.845207	-	0.736065	1	-	0.609938	1	-	-0.119837	1	-	-0.727087	0.980516
ENSRNOG00000018162	-	0.399075	0.235881	-	0.515423	0.120567	-	0.586272	0.0795506	-	0.114887	0.686844	-	0.181862	0.450716	-	0.0651088	0.715771
ENSRNOG00000004255	-	-0.00887737	0.97923	-	-0.0217399	0.920764	-	0.00207424	0.956727	-	-0.0159196	0.935117	-	0.00425311	0.962568	-	0.0184921	0.901373
ENSRNOG00000018327	-	-Inf	0.325652	-	-1.23635	0.749522	-	-Inf	0.306638	-	Inf	0.72236	-	-	-	-	-Inf	0.704148
ENSRNOG00000020736	-	-0.303116	0.0823016	-	-0.267212	0.158009	-	-0.231275	0.20904	-	0.0345335	0.858728	-	0.0666074	0.623708	-	0.0301886	0.795991
ENSRNOG00000020497	-	-0.592118	0.00106984	-	-0.32802	0.204209	-	-0.398912	0.0300134	-	0.261844	0.394756	-	0.186625	0.393091	-	-0.0768151	0.824155
ENSRNOG00000029131	-	0.0650228	1	-	-Inf	0.978204	-	-0.0509482	1	-	-Inf	0.991458	-	-0.108885	1	-	Inf	1
ENSRNOG00000014654	-	-0.404599	0.0129893	-	-0.478336	0.0083899	-	-0.470411	0.00250462	-	-0.0745991	0.724209	-	-0.0712076	0.626459	-	0.00173324	0.928657
ENSRNOG00000057497	-	0.433451	1	-	-Inf	0.689586	-	-0.324361	1	-	-Inf	0.468988	-	-0.759513	0.952528	-	Inf	0.733087
ENSRNOG00000031814	-	0.142374	0.762458	-	-0.4833	0.335576	-	0.431447	0.255468	-	-0.62548	0.00834621	-	0.28242	0.134927	-	0.906181	6.71353e-05
ENSRNOG00000004367	-	0.213806	0.54578	-	-0.331466	0.454748	-	0.466495	0.159232	-	-0.545874	0.025959	-	0.245462	0.208412	-	0.790129	0.00223993
ENSRNOG00000014237	up	1.72551	1.88301e-05	up	1.5373	0.00111658	up	1.25374	0.00215323	-	-0.188845	0.635778	-	-0.475427	0.0986578	-	-0.288301	0.338487
ENSRNOG00000047959	-	Inf	0.748035	-	Inf	1	-	-	-	-	-1.22509	0.979916	-	-Inf	0.67174	-	-Inf	0.992963
ENSRNOG00000001877	-	-0.0846786	0.619021	-	0.0161674	0.904619	-	-0.226875	0.161297	-	0.0981849	0.581317	-	-0.148895	0.364071	-	-0.248604	0.15671
ENSRNOG00000005810	-	-0.852509	0.0251429	down	-1.45671	8.92568e-05	-	-0.872773	0.0102083	-	-0.605858	0.127804	-	-0.0257708	0.982354	-	0.577324	0.0569072
ENSRNOG00000008450	down	-3.79737	0.0244188	-	-2.84036	0.0528991	-	-1.93906	0.125536	-	0.959456	0.714845	-	1.85303	0.213553	-	0.890171	0.500466
ENSRNOG00000001599	-	-0.130807	0.464791	-	-0.20016	0.2806	-	-0.272301	0.124289	-	-0.0718716	0.684886	-	-0.147696	0.418519	-	-0.0776789	0.7444
ENSRNOG00000018666	-	0.0315489	0.939677	-	-0.266406	0.426483	-	0.119318	0.663325	-	-0.299696	0.347216	-	0.0820775	0.736593	-	0.380213	0.209692
ENSRNOG00000010861	-	0.136505	0.396948	-	0.106967	0.539192	-	0.0365287	0.783882	-	-0.0313426	0.866972	-	-0.105815	0.531724	-	-0.0761841	0.686039
ENSRNOG00000049388	down	-3.40051	0.00653226	-	-1.46306	0.128791	down	-3.58427	0.00391506	-	1.93414	0.0600246	-	-0.186458	0.921339	down	-2.12331	0.036048
ENSRNOG00000011161	up	1.26929	0.00243403	-	0.898316	0.0509655	up	2.51312	0.0224489	-	-0.371762	0.314499	-	1.23693	0.151067	-	1.60715	0.0868338
ENSRNOG00000060130	-	-0.166783	0.89527	-	-1.047	0.38259	-	-0.552503	0.550235	-	-0.880495	0.392818	-	-0.392417	0.637256	-	0.487578	0.721263
ENSRNOG00000023476	up	Inf	0.0162584	-	Inf	0.0958285	up	Inf	3.89822e-05	-	-0.120616	0.999247	-	1.8441	0.122929	-	1.96739	0.153133
ENSRNOG00000009106	-	-3.0743	0.175422	-	-Inf	0.0789043	-	-Inf	0.0767479	-	-Inf	0.991457	-	-Inf	0.984037	-	-	-
ENSRNOG00000031113	-	-0.24945	0.326916	-	-0.214486	0.37852	-	-0.296836	0.232411	-	0.0333532	0.979807	-	-0.0531683	0.833881	-	-0.0889514	0.80357
ENSRNOG00000024210	-	0.681634	0.572103	-	0.478352	0.714483	-	1.15212	0.225643	-	-0.206105	0.925168	-	0.459807	0.559954	-	0.66514	0.4443
ENSRNOG00000049392	-	-	-	-	Inf	0.761882	-	-	-	-	Inf	0.708286	-	-	-	-	-Inf	0.690214
ENSRNOG00000020975	-	-0.171193	0.758455	-	0.278405	0.594243	-	0.232099	0.659466	-	0.445779	0.343206	-	0.396422	0.411304	-	-0.0513088	0.931487
ENSRNOG00000060773	-	1.08298	0.141196	-	0.682182	0.377151	-	1.0486	0.174349	-	-0.40365	0.610352	-	-0.0399305	0.93462	-	0.363679	0.722532
ENSRNOG00000023480	-	-0.10999	0.53194	-	-0.043139	0.802726	-	-0.111261	0.537039	-	0.0645247	0.761797	-	-0.0073919	0.994139	-	-0.0738302	0.741007
ENSRNOG00000023274	-	-0.234128	0.189944	-	0.0977284	0.592381	-	0.0278426	0.827952	-	0.329593	0.0872598	-	0.256128	0.128307	-	-0.0752149	0.709208
ENSRNOG00000002841	-	-0.324854	0.0742431	-	-0.430765	0.0273162	-	-0.227525	0.183132	-	-0.107729	0.579195	-	0.0918264	0.646252	-	0.197565	0.319856
ENSRNOG00000049142	-	-0.267139	0.129989	-	-0.109121	0.566376	-	-0.4475	0.0085895	-	0.155576	0.427074	-	-0.186346	0.273532	-	-0.34372	0.0651305
ENSRNOG00000004089	-	0.685038	7.00839e-05	up	1.33358	7.96989e-09	-	0.600982	0.0347662	-	0.647026	0.00201528	-	-0.0888892	0.63693	-	-0.737879	0.00243686
ENSRNOG00000012799	-	0.411328	0.0170718	-	0.230666	0.231875	-	0.000799502	0.950573	-	-0.183338	0.319699	-	-0.417728	0.0163981	-	-0.235806	0.237948
ENSRNOG00000051819	-	0.989806	0.000696381	up	1.45012	2.97327e-06	-	0.942214	0.00146403	-	0.458204	0.100892	-	-0.0540167	0.913397	-	-0.513938	0.0884534
ENSRNOG00000052916	-	-Inf	0.983817	-	-Inf	0.978206	-	-Inf	0.97133	-	-	-	-	-	-	-	-	-
ENSRNOG00000046196	-	0.297037	0.627867	-	-0.848642	0.140352	-	-0.0719137	0.843384	down	-1.14591	0.0354232	-	-0.375237	0.451443	-	0.769236	0.190725
ENSRNOG00000046937	-	0.918746	1	-	-Inf	0.978206	-	1.36336	0.859512	-	-Inf	0.6862	-	0.426425	1	-	Inf	0.517687
ENSRNOG00000009252	-	0.0138458	0.932276	-	0.0736279	0.690301	-	0.0331879	0.846987	-	0.0576399	0.766966	-	0.013657	0.952628	-	-0.0457296	0.793079
ENSRNOG00000043381	-	0.122926	0.515337	-	0.228075	0.243298	-	0.301855	0.0750427	-	0.103877	0.58801	-	0.173492	0.285384	-	0.0678346	0.678194
ENSRNOG00000028992	-	2.00837	0.647461	-	1.99665	0.677931	-	-0.0509482	1	-	-0.0168106	1	-	-2.06801	0.539389	-	-2.05617	0.574658
ENSRNOG00000007129	-	-0.63797	0.694691	-	0.0856678	0.959969	-	-0.481108	0.728261	-	0.717719	0.535975	-	0.143052	1	-	-0.57257	0.561011
ENSRNOG00000033343	-	-0.177852	0.67685	-	-0.351095	0.439705	-	-0.254973	0.554063	-	-0.173205	0.651228	-	-0.0835152	0.855507	-	0.0879236	0.71874
ENSRNOG00000019942	-	Inf	0.390083	-	Inf	0.449822	-	Inf	0.587685	-	-0.234781	1	-	-0.588323	0.942668	-	-0.350458	0.976034
ENSRNOG00000020492	-	0.798247	1	-	0.813639	1	-	-Inf	0.971331	-	-0.00277716	1	-	-Inf	0.676901	-	-Inf	0.701756
ENSRNOG00000017119	-	-0.259876	0.121391	-	-0.147103	0.418464	-	-0.196217	0.234317	-	0.110816	0.558174	-	0.0577707	0.717981	-	-0.0548446	0.778186
ENSRNOG00000009198	-	1.33758	0.52864	-	0.399681	0.973357	-	0.0984771	1	-	-0.941279	0.592948	-	-1.25071	0.510632	-	-0.311979	0.967694
ENSRNOG00000047464	-	2.23405	0.501691	-	1.41692	0.847167	-	3.09683	0.16414	-	-0.817505	0.793124	-	0.866721	0.582864	-	1.68026	0.316294
ENSRNOG00000003985	-	0.0862949	0.637465	-	0.0693482	0.738971	-	0.0174019	0.901565	-	-0.0194648	0.915398	-	-0.0755515	0.697706	-	-0.0578333	0.802518
ENSRNOG00000010694	-	0.764599	0.0365655	-	0.563125	0.0832757	-	0.911548	0.0025141	-	-0.20453	0.512122	-	0.138584	0.632757	-	0.342133	0.256455
ENSRNOG00000015058	-	-	-	-	Inf	1	-	Inf	0.797143	-	Inf	1	-	Inf	0.746954	-	0.974305	1
ENSRNOG00000005374	-	0.00945275	0.954386	-	0.0514461	0.782859	-	-0.0859569	0.71971	-	0.039732	0.838117	-	-0.101825	0.640955	-	-0.142906	0.507858
ENSRNOG00000061216	-	0.131149	0.564847	-	-0.0371404	0.823091	-	0.0124959	0.979775	-	-0.170846	0.428829	-	-0.126185	0.510378	-	0.0431575	0.826775
ENSRNOG00000019219	-	0.453892	0.0388732	-	0.441944	0.061716	-	0.257669	0.223716	-	-0.0148463	0.938367	-	-0.202478	0.355179	-	-0.189584	0.434987
ENSRNOG00000046834	-	0.21571	0.157946	-	0.0500894	0.884732	-	-0.281782	0.0533998	-	-0.169527	0.330225	-	-0.5046	0.000894353	-	-0.336933	0.1308
ENSRNOG00000038819	-	1.41467	0.568137	-	2.19295	0.216857	-	1.41719	0.521041	-	0.776519	0.584687	-	-0.00232344	1	-	-0.782624	0.632028
ENSRNOG00000000133	-	-0.0727479	0.664625	-	0.0473189	0.803089	-	-0.0236645	0.91592	-	0.118205	0.531016	-	0.0432341	0.76689	-	-0.0768265	0.702558
ENSRNOG00000014287	-	0.136429	0.380451	-	0.211572	0.228715	-	0.0805312	0.600071	-	0.0719879	0.708153	-	-0.0629531	0.67856	-	-0.136475	0.436667
ENSRNOG00000002092	-	1.28734	0.286587	-	-0.829218	0.7639	-	0.517135	0.803568	-	-2.1151	0.0907474	-	-0.774241	0.443782	-	1.34073	0.434394
ENSRNOG00000045757	-	-	-	-	-	-	-	Inf	0.428162	-	-	-	-	Inf	0.362604	-	Inf	0.363698
ENSRNOG00000054751	-	0.263385	0.21594	-	0.0117811	0.957201	-	0.226478	0.223418	-	-0.254059	0.355982	-	-0.0423373	0.826637	-	0.209282	0.332961
ENSRNOG00000010749	-	-2.88861	0.487829	-	-2.88747	0.47874	-	-3.19527	0.480712	-	-0.00353393	1	-	-0.320228	1	-	-0.322411	1
ENSRNOG00000011101	-	1.1389	0.117619	-	0.187933	0.951451	-	0.528706	0.607049	-	-0.951214	0.129427	-	-0.61427	0.279019	-	0.334818	0.70792
ENSRNOG00000007934	-	-	-	-	-	-	-	Inf	0.774427	-	-	-	-	Inf	0.725686	-	Inf	0.722294
ENSRNOG00000025562	-	-1.55104	0.0515167	-	-0.902221	0.243802	down	-1.95894	0.0190442	-	0.640451	0.494562	-	-0.417322	0.790729	-	-1.06004	0.283051
ENSRNOG00000015019	-	-0.330514	0.0482736	-	-0.10924	0.514428	-	-0.226285	0.149625	-	0.219121	0.266285	-	0.0988164	0.586761	-	-0.122093	0.507931
ENSRNOG00000007054	-	-0.150378	0.446028	-	-0.190676	0.288319	-	-0.432801	0.0204522	-	-0.0432727	0.718432	-	-0.288576	0.116294	-	-0.247395	0.332884
ENSRNOG00000001851	-	0.316357	0.749992	-	0.403323	0.649073	-	1.1508	0.100423	-	0.0864374	0.949641	-	0.827524	0.187304	-	0.739934	0.257601
ENSRNOG00000004216	-	1.48276	0.819468	-	0.949585	1	-	-Inf	0.97133	-	-0.526373	0.97291	-	-Inf	0.452685	-	-Inf	0.692801
ENSRNOG00000054736	-	0.516984	1	-	-1.32389	0.952208	-	-Inf	0.674141	-	-1.83698	0.763162	-	-Inf	0.537085	-	-Inf	0.992963
ENSRNOG00000031734	-	Inf	1	-	Inf	1	-	-	-	-	-0.312387	1	-	-Inf	0.984037	-	-Inf	0.992963
ENSRNOG00000037712	-	-0.266545	1	-	1.89821	0.555778	-	-Inf	0.971332	-	2.16336	0.481723	-	-Inf	0.984035	-	-Inf	0.279211
ENSRNOG00000000501	-	-0.332377	0.067953	-	-0.0708945	0.717729	-	-0.256468	0.129376	-	0.259024	0.194074	-	0.0700221	0.752406	-	-0.190691	0.291463
ENSRNOG00000056457	-	-0.487083	0.0056842	-	-0.193912	0.238916	-	-0.55985	0.000180111	-	0.292411	0.238156	-	-0.0771055	0.687304	-	-0.371324	0.0625456
ENSRNOG00000015301	-	0.235261	0.174863	-	0.197721	0.310924	-	0.37294	0.0256339	-	-0.0398748	0.808834	-	0.131929	0.434719	-	0.169933	0.334403
ENSRNOG00000006978	-	0.669447	0.110646	-	0.0684199	0.982004	-	0.835638	0.0523565	-	-0.603657	0.128981	-	0.158953	0.734502	-	0.760899	0.0714463
ENSRNOG00000003756	-	1.44803	0.81851	-	-Inf	0.978207	-	-Inf	0.971331	-	-Inf	0.468988	-	-Inf	0.452169	-	-	-
ENSRNOG00000042101	-	-0.812724	0.521995	-	-2.76823	0.0733851	-	-1.9027	0.160862	-	-1.95895	0.282868	-	-1.09552	0.519258	-	0.86197	0.83015
ENSRNOG00000014574	-	1.51072	0.103763	-	-0.290782	0.882451	-	0.689458	0.687342	down	-1.80066	0.0356548	-	-0.826309	0.222369	-	0.971629	0.428474
ENSRNOG00000022640	-	-0.302687	0.72552	-	-0.483518	0.505605	-	-0.625177	0.400695	-	-0.181479	0.775754	-	-0.329107	0.585204	-	-0.149086	0.869101
ENSRNOG00000005790	-	-0.0592654	0.922032	-	-0.404842	0.447532	-	-0.824553	0.153795	-	-0.348384	0.500976	-	-0.768825	0.11423	-	-0.422691	0.424224
ENSRNOG00000017065	-	-0.0568833	0.99321	-	-0.977816	0.236719	-	-0.0766341	0.973485	-	-0.919226	0.230906	-	-0.0246393	1	-	0.892102	0.24547
ENSRNOG00000051915	-	-0.0287221	0.962301	-	-0.0860411	0.814131	-	0.467035	0.163057	-	-0.0589102	0.865328	-	0.4905	0.119477	-	0.547273	0.0876589
ENSRNOG00000003098	-	0.90196	0.125122	-	0.3015	0.641534	-	0.680691	0.201885	-	-0.602171	0.219151	-	-0.224576	0.657207	-	0.374543	0.449132
ENSRNOG00000014165	-	-0.264261	0.0972252	-	-0.249364	0.133052	-	-0.478484	0.00212748	-	0.0120233	0.999319	-	-0.220213	0.17296	-	-0.234256	0.212598
ENSRNOG00000004623	-	-	-	-	Inf	1	-	-	-	-	Inf	1	-	-	-	-	-Inf	0.992966
ENSRNOG00000029342	-	-0.358643	0.518478	-	-1.09243	0.056526	-	-0.749468	0.152578	-	-0.736286	0.188225	-	-0.396807	0.433907	-	0.337841	0.627756
ENSRNOG00000005256	-	-0.118192	0.477537	-	-0.106859	0.563416	-	-0.232302	0.146934	-	0.00880414	0.954283	-	-0.120454	0.459976	-	-0.130897	0.455613
ENSRNOG00000017419	-	0.298785	0.0869904	-	0.504161	0.00840832	-	0.360502	0.0423291	-	0.202569	0.308739	-	0.055628	0.827489	-	-0.148531	0.389841
ENSRNOG00000005753	-	-0.265468	0.171613	-	-0.099246	0.610776	-	-0.353811	0.0582606	-	0.164114	0.456343	-	-0.0941721	0.601884	-	-0.260079	0.204814
ENSRNOG00000014044	-	-0.0131305	0.955745	-	0.115963	0.520158	-	-0.0526027	0.770506	-	0.127438	0.494382	-	-0.0449807	0.791007	-	-0.173878	0.333077
ENSRNOG00000007639	-	-0.162846	0.301497	-	-0.144631	0.361208	-	-0.321699	0.0269162	-	0.0152813	0.990537	-	-0.164818	0.249214	-	-0.181852	0.285276
ENSRNOG00000048412	-	-	-	-	Inf	0.425372	-	-	-	-	Inf	0.353688	-	-	-	-	-Inf	0.337879
ENSRNOG00000000439	-	-0.191856	0.777219	-	0.230719	0.600051	-	0.00331192	1	-	0.419471	0.427702	-	0.186514	0.782844	-	-0.233056	0.593268
ENSRNOG00000007420	-	-Inf	0.983818	-	-0.339541	1	-	1.75336	0.688707	-	Inf	1	-	Inf	0.361772	-	2.09553	0.61757
ENSRNOG00000005564	-	-0.0123713	0.952411	-	-0.227227	0.28242	-	-0.238395	0.272153	-	-0.21787	0.298877	-	-0.233434	0.279944	-	-0.0176621	0.978785
ENSRNOG00000046897	-	-Inf	0.691229	-	-Inf	0.689586	-	-Inf	0.671751	-	-	-	-	-	-	-	-	-
ENSRNOG00000010584	-	-0.322647	0.0449806	-	-0.328547	0.05309	-	-0.502607	0.000959801	-	-0.00871981	0.910327	-	-0.186267	0.21394	-	-0.179434	0.312196
ENSRNOG00000047165	-	1.43777	0.569964	-	1.36961	0.611736	-	0.532431	0.915235	-	-0.0684471	1	-	-0.907259	0.777031	-	-0.841691	0.822968
ENSRNOG00000010309	-	0.189934	0.516978	-	0.0323933	1	-	0.161257	0.565696	-	-0.160658	0.435804	-	-0.0357076	0.780942	-	0.122939	0.495344
ENSRNOG00000002238	-	0.58384	0.519518	-	0.450358	0.653212	-	0.512411	0.57136	-	-0.134612	0.913793	-	-0.0777531	0.993714	-	0.0551237	0.990313
ENSRNOG00000017446	-	-0.158222	0.335636	-	0.034042	0.812592	-	-0.17357	0.251167	-	0.190443	0.279465	-	-0.0212091	0.850341	-	-0.213228	0.189422
ENSRNOG00000019587	up	1.47692	7.55548e-07	up	1.16011	0.0290345	up	1.21108	0.0200788	-	-0.317678	0.500876	-	-0.271663	0.461026	-	0.0445032	0.97758
ENSRNOG00000049881	-	Inf	0.745395	-	Inf	0.425031	-	Inf	0.567839	-	0.884425	0.834343	-	0.519534	1	-	-0.368462	0.976736
ENSRNOG00000013717	-	0.105562	0.890508	-	-0.327753	0.711071	-	0.149637	0.848236	-	-0.432678	0.314361	-	0.0364593	0.964206	-	0.468024	0.179617
ENSRNOG00000016372	-	-0.0571926	0.74092	-	-0.117894	0.521343	-	0.226621	0.135997	-	-0.0630604	0.735444	-	0.277785	0.078869	-	0.339067	0.0507993
ENSRNOG00000033262	-	0.391799	0.164981	-	0.605119	0.0428308	-	0.528647	0.0868791	-	0.209083	0.387443	-	0.129708	0.584838	-	-0.0811892	0.778714
ENSRNOG00000021287	-	0.0232768	0.980801	-	-0.151919	0.582429	-	-0.100086	0.682782	-	-0.177634	0.526422	-	-0.130157	0.612497	-	0.04615	0.896673
ENSRNOG00000027498	-	0.429335	0.024793	-	0.281259	0.183218	-	0.166001	0.388796	-	-0.149519	0.449138	-	-0.268213	0.141247	-	-0.120807	0.560183
ENSRNOG00000054217	-	-0.447268	0.473964	-	-0.481675	0.536057	-	-1.01971	0.139394	-	-0.0316466	1	-	-0.577009	0.406892	-	-0.546858	0.395746
ENSRNOG00000010421	down	-1.53678	3.33786e-08	down	-1.5197	7.40703e-08	down	-1.34512	6.56164e-07	-	0.0151239	0.909729	-	0.186036	0.320305	-	0.169514	0.428343
ENSRNOG00000013339	-	0.114135	0.568602	-	0.2178	0.342317	-	0.189978	0.324117	-	0.100916	0.733348	-	0.0700322	0.760221	-	-0.0330266	0.950446
ENSRNOG00000018740	-	0.228983	0.210979	-	0.184588	0.261789	-	0.158127	0.289554	-	-0.0446478	0.912856	-	-0.0756261	0.669482	-	-0.0324724	0.769465
ENSRNOG00000001742	-	-0.121698	1	-	-Inf	0.978207	-	-0.180757	1	-	-Inf	0.991457	-	-0.0777637	1	-	Inf	1
ENSRNOG00000008095	-	0.832992	0.32624	-	0.4682	0.640145	-	1.24365	0.08977	-	-0.365328	0.632898	-	0.406119	0.664123	-	0.768922	0.319287
ENSRNOG00000001426	-	0.142028	0.480521	-	-0.396417	0.0877918	-	0.173191	0.491801	-	-0.539061	0.0166128	-	0.0255711	0.935406	-	0.563388	0.0338785
ENSRNOG00000048919	-	-Inf	0.695064	-	-0.308077	1	-	-Inf	0.675413	-	Inf	0.733317	-	-	-	-	-Inf	0.714747
ENSRNOG00000019438	-	0.349572	0.0530685	-	0.0395731	0.805913	-	0.122969	0.485218	-	-0.312765	0.125568	-	-0.234131	0.18807	-	0.0773494	0.724324
ENSRNOG00000034195	-	-0.112441	1	-	-Inf	0.978206	-	-Inf	0.97133	-	-Inf	0.991457	-	-Inf	0.984036	-	-	-
ENSRNOG00000030597	-	0.175866	0.292706	-	0.102686	0.619953	-	0.323358	0.0458904	-	-0.076335	0.637171	-	0.140743	0.393571	-	0.215291	0.204415
ENSRNOG00000016330	-	0.0645667	0.883111	-	-0.0828584	0.883078	-	-0.0145877	0.999303	-	-0.148292	0.750851	-	-0.0840435	0.896521	-	0.0621243	0.856902
ENSRNOG00000036701	-	0.0298832	0.871117	-	-0.409915	0.047518	-	-0.312972	0.080271	-	-0.4424	0.0166747	-	-0.349268	0.0300157	-	0.091673	0.61957
ENSRNOG00000025848	up	1.12569	0.00165611	-	0.699779	0.0671926	-	0.668563	0.102751	-	-0.428094	0.218033	-	-0.463728	0.10189	-	-0.0370592	0.767902
ENSRNOG00000015493	-	-	-	-	Inf	1	-	-	-	-	Inf	1	-	-	-	-	-Inf	0.992966
ENSRNOG00000001592	-	-0.0751866	0.658077	-	0.0201574	0.897706	-	0.0329649	0.745721	-	0.0929184	0.613585	-	0.101944	0.468139	-	0.00735491	0.896892
ENSRNOG00000005900	-	-0.154459	0.608474	-	-0.017515	0.974153	-	0.211341	0.435792	-	0.134869	0.724352	-	0.360565	0.172924	-	0.223605	0.473646
ENSRNOG00000006767	-	-0.724789	0.18231	-	-0.86581	0.119697	-	-0.784651	0.13521	-	-0.14338	0.843563	-	-0.0665402	0.924435	-	0.0743808	0.964738
ENSRNOG00000026435	-	0.88292	0.0332172	-	0.0942817	0.829544	-	0.727226	0.0833402	-	-0.789196	0.0538729	-	-0.16108	0.675212	-	0.626988	0.137288
ENSRNOG00000018184	-	0.0630761	0.70379	-	0.210095	0.212988	-	-0.0883811	0.587415	-	0.143359	0.45321	-	-0.159126	0.39031	-	-0.303866	0.0754833
ENSRNOG00000024208	-	-0.457454	0.941398	-	-1.04602	0.769998	-	-Inf	0.262496	-	-0.588795	0.96629	-	-Inf	0.305598	-	-Inf	0.534059
ENSRNOG00000018822	-	-0.542678	0.702427	-	-1.67473	0.287831	-	-0.550163	0.723668	-	-1.13445	0.551811	-	-0.0197315	1	-	1.1133	0.531562
ENSRNOG00000010645	-	0.0915246	0.825093	-	-0.484113	0.230729	-	0.0448977	0.94264	-	-0.576866	0.0152253	-	-0.0538798	0.786183	-	0.521321	0.02741
ENSRNOG00000005350	-	0.0822373	0.652853	-	0.191342	0.328409	-	0.111951	0.503756	-	0.106251	0.590381	-	0.0225667	0.868362	-	-0.0852468	0.687528
ENSRNOG00000045819	-	-2.14464	0.568365	-	0.861279	0.712741	-	0.387596	0.976549	-	3.00609	0.198428	-	2.53079	0.366867	-	-0.479273	0.837752
ENSRNOG00000061415	-	0.491181	0.186318	-	0.691665	0.0585589	-	0.615601	0.0773099	-	0.198657	0.540996	-	0.119436	0.685846	-	-0.0808224	0.840061
ENSRNOG00000007523	-	0.196327	0.856328	-	0.536492	0.435762	-	0.886776	0.191304	-	0.3422	0.567004	-	0.687397	0.265813	-	0.3437	0.669108
ENSRNOG00000052730	-	-0.0629581	0.705027	-	0.115606	0.503749	-	0.0886587	0.544329	-	0.17638	0.327475	-	0.145247	0.346318	-	-0.0326313	0.871042
ENSRNOG00000058695	-	Inf	1	-	-	-	-	-	-	-	-Inf	0.991456	-	-Inf	0.984036	-	-	-
ENSRNOG00000048174	-	-0.368356	0.020584	-	-0.0458451	0.865646	-	-0.303932	0.0499261	-	0.320594	0.0625792	-	0.0584004	0.701612	-	-0.263594	0.108513
ENSRNOG00000046305	-	-0.0895245	1	-	-0.37377	1	-	2.63558	0.337691	-	-0.293276	1	-	2.71141	0.271744	-	3.00768	0.271696
ENSRNOG00000014405	-	-0.00332121	1	-	-0.16588	0.39739	-	-0.166085	0.335888	-	-0.165354	0.40354	-	-0.169705	0.32492	-	-0.00580078	0.96472
ENSRNOG00000023109	-	-0.0864487	0.58137	-	-0.070522	0.642313	-	0.159516	0.402829	-	0.0139621	0.979426	-	0.240821	0.244529	-	0.225051	0.235086
ENSRNOG00000060979	-	-0.0387302	0.782386	-	-0.0694195	0.630859	-	-0.580642	0.000185736	-	-0.0325651	0.816549	-	-0.547295	0.000657477	-	-0.516649	0.00400148
ENSRNOG00000029029	-	Inf	1	-	-	-	-	Inf	1	-	-Inf	0.991458	-	0.0177445	1	-	Inf	1
ENSRNOG00000020916	-	-0.148528	0.376147	-	-0.0602212	0.739624	-	-0.224404	0.15631	-	0.0861262	0.649125	-	-0.0814591	0.593943	-	-0.169421	0.330181
ENSRNOG00000019962	-	0.30847	0.132232	-	0.36828	0.0837491	-	0.291817	0.18905	-	0.0579717	0.762137	-	-0.023107	0.829608	-	-0.0824984	0.606227
ENSRNOG00000024331	-	-1.43425	0.318698	-	-0.900253	0.573569	-	-0.73702	0.627927	-	0.522476	0.77831	-	0.679204	0.69156	-	0.159049	1
ENSRNOG00000003787	-	0.166913	0.612938	-	0.133267	0.828581	-	-0.124981	0.712418	-	-0.0360699	0.890232	-	-0.297154	0.392816	-	-0.263086	0.632387
ENSRNOG00000013961	-	0.172391	0.269626	-	0.143979	0.398976	-	0.315382	0.0307599	-	-0.0299193	0.867067	-	0.136911	0.3588	-	0.16501	0.30309
ENSRNOG00000049531	-	0.0612535	0.700881	-	0.0653054	0.711045	-	-0.0078333	0.966063	-	0.00161392	0.995372	-	-0.075369	0.637702	-	-0.0786877	0.655534
ENSRNOG00000019556	-	0.299846	0.413943	-	-0.0789995	0.949395	-	0.0166852	0.940844	-	-0.378728	0.417722	-	-0.289028	0.335803	-	0.0894224	0.99627
ENSRNOG00000051952	-	-0.356418	0.275165	-	-0.941366	0.0095865	down	-1.11067	0.00146121	-	-0.584756	0.109342	-	-0.759619	0.0360661	-	-0.176599	0.657543
ENSRNOG00000001253	-	0.0317997	0.837483	-	0.0470653	0.766088	-	-0.0492302	0.766514	-	0.0131154	0.924565	-	-0.0869624	0.590722	-	-0.101652	0.548161
ENSRNOG00000003497	-	-0.0228027	0.981899	-	0.0774507	0.819447	-	-0.0519078	0.972469	-	0.099515	0.753097	-	-0.0350998	1	-	-0.135514	0.727507
ENSRNOG00000032258	-	-0.0796471	0.638656	-	-0.126282	0.476857	-	-0.180544	0.271305	-	-0.0489776	0.779001	-	-0.107157	0.520099	-	-0.0598916	0.7605
ENSRNOG00000009889	-	-0.245649	0.129159	-	-0.153929	0.360638	-	-0.373018	0.0155947	-	0.0888456	0.661217	-	-0.133598	0.385582	-	-0.224282	0.209772
ENSRNOG00000011351	-	0.489007	0.0193026	-	0.222403	0.179574	-	0.654569	1.06509e-05	-	-0.266926	0.195624	-	0.160643	0.352799	-	0.425747	0.0122836
ENSRNOG00000011250	up	1.49376	0.00595302	up	1.81097	0.0102385	-	1.28364	0.169155	-	0.315159	0.578464	-	-0.218915	0.705031	-	-0.535101	0.423447
ENSRNOG00000012488	-	-0.286018	0.231528	-	0.00499179	1	-	-0.115609	0.632827	-	0.287655	0.242143	-	0.163989	0.471187	-	-0.125348	0.615374
ENSRNOG00000012868	-	0.339515	0.285527	-	0.247217	0.480425	-	0.414913	0.223595	-	-0.0917593	0.791906	-	0.0691222	0.73339	-	0.16004	0.595035
ENSRNOG00000011374	-	-Inf	0.272499	-	-Inf	0.264809	-	-Inf	0.260303	-	-	-	-	-	-	-	-	-
ENSRNOG00000036585	up	3.67234	0.0446148	-	1.45897	0.845047	-	1.78528	0.689519	-	-2.21795	0.0933712	-	-1.89026	0.129763	-	0.325283	1
ENSRNOG00000058993	-	0.232424	0.722949	-	-0.514432	0.464185	-	0.0315568	1	-	-0.747517	0.211166	-	-0.20916	0.697914	-	0.537191	0.42074
ENSRNOG00000004786	-	-0.195816	0.223596	-	0.222745	0.216335	-	-0.218188	0.16122	-	0.415912	0.0254832	-	-0.0275127	0.792018	-	-0.445627	0.0100495
ENSRNOG00000002906	-	0.286058	0.135352	-	0.401198	0.10355	-	0.414233	0.00527192	-	0.11418	0.5904	-	0.12359	0.42099	-	0.00790864	0.967896
ENSRNOG00000055365	-	-0.755496	1.41306e-06	-	-0.941535	7.78378e-07	-	-0.837233	5.96333e-08	-	-0.186562	0.470838	-	-0.0865241	0.747816	-	0.097635	0.633983
ENSRNOG00000013689	-	-0.0530226	0.755926	-	0.0579045	0.836469	-	-0.00563858	0.949396	-	0.109672	0.622138	-	0.0415884	0.829	-	-0.0697333	0.759747
ENSRNOG00000008754	-	0.333052	0.222854	-	0.481788	0.10342	-	0.456847	0.101679	-	0.148074	0.463122	-	0.119051	0.542182	-	-0.0310516	0.844023
ENSRNOG00000023657	-	0.614622	0.011603	-	0.723932	0.034939	-	0.199957	0.484492	-	0.107315	0.783808	-	-0.420903	0.021528	-	-0.530459	0.0748306
ENSRNOG00000016852	-	0.916891	0.218521	-	-0.206616	0.872027	-	-0.0116961	1	-	-1.12498	0.142974	-	-0.933842	0.210181	-	0.190385	0.850549
ENSRNOG00000018716	-	0.231718	0.65304	-	-0.18563	0.797438	-	0.666583	0.079683	-	-0.417158	0.364363	-	0.42758	0.205348	-	0.843285	0.0303003
ENSRNOG00000019433	-	0.621154	0.148669	-	0.507044	0.299884	-	0.657967	0.111824	-	-0.116415	0.776283	-	0.031096	0.932574	-	0.145235	0.685018
ENSRNOG00000039390	-	-0.0038483	1	-	-0.185939	0.629955	-	0.457413	0.106131	-	-0.183098	0.610551	-	0.455282	0.0929713	-	0.636648	0.0323565
ENSRNOG00000030328	-	0.208979	0.211042	-	0.120831	0.52721	-	0.129178	0.40268	-	-0.0909091	0.605309	-	-0.0863557	0.630669	-	0.00271212	0.931299
ENSRNOG00000014575	-	-0.381791	0.0468972	-	-0.210097	0.324836	-	-0.263039	0.171664	-	0.169569	0.396285	-	0.112819	0.526437	-	-0.0583667	0.775018
ENSRNOG00000037160	-	-0.00208594	0.975246	-	-0.00567165	0.957182	-	-0.0657785	0.680376	-	-0.00435587	0.976169	-	-0.0689308	0.682736	-	-0.0666067	0.726737
ENSRNOG00000007545	down	-1.43352	2.42625e-13	-	-0.721647	0.0177627	-	-0.960396	1.03857e-05	-	0.710078	0.138763	-	0.467272	0.0567553	-	-0.244958	0.662311
ENSRNOG00000004316	-	-0.018007	0.934008	-	0.0376152	0.871289	-	-0.0325423	0.928709	-	0.0533104	0.802701	-	-0.0213255	0.98458	-	-0.0761947	0.768998
ENSRNOG00000036658	-	-0.0643441	0.708763	-	-0.11336	0.516347	-	0.0222352	0.873824	-	-0.0514455	0.758255	-	0.0806553	0.616714	-	0.130318	0.438029
ENSRNOG00000007061	-	1.84415	0.645525	-	1.96864	0.557861	-	-Inf	0.971331	-	0.125705	1	-	-Inf	0.304373	-	-Inf	0.254784
ENSRNOG00000008560	-	0.974696	0.31231	-	0.725341	0.526591	-	1.02604	0.244907	-	-0.248172	0.767906	-	0.0507444	0.945081	-	0.295564	0.651015
ENSRNOG00000048676	-	2.26595	0.234881	-	2.83984	0.0729807	-	1.7711	0.430292	-	0.575121	0.594796	-	-0.497992	0.789697	-	-1.07509	0.350225
ENSRNOG00000021887	-	-0.0250601	0.926697	-	0.157775	0.478205	-	-0.108523	0.655737	-	0.181698	0.41574	-	-0.0885784	0.70691	-	-0.271885	0.227234
ENSRNOG00000049868	-	-Inf	0.480807	-	-0.701581	0.935567	-	-0.986421	0.916242	-	Inf	0.715812	-	Inf	0.746954	-	-0.293801	1
ENSRNOG00000000787	-	0.310481	0.752937	-	0.520581	0.573007	-	0.923118	0.356809	-	0.207417	0.850584	-	0.602242	0.554597	-	0.39318	0.722511
ENSRNOG00000058193	-	Inf	1	-	-	-	-	-	-	-	-Inf	0.991456	-	-Inf	0.984035	-	-	-
ENSRNOG00000042749	-	Inf	1	-	-	-	-	-	-	-	-Inf	0.991457	-	-Inf	0.984036	-	-	-
ENSRNOG00000006378	-	0.196961	0.275472	-	-0.0451446	0.738899	-	0.247178	0.154325	-	-0.243753	0.179833	-	0.0447808	0.795454	-	0.286221	0.101546
ENSRNOG00000051440	-	-0.179144	0.315407	-	-0.334259	0.0998579	-	-0.211582	0.220217	-	-0.156961	0.477288	-	-0.0383682	0.823996	-	0.116852	0.609322
ENSRNOG00000021689	-	0.0758047	0.641665	-	0.155846	0.380208	-	0.0093576	0.936759	-	0.077445	0.670838	-	-0.072821	0.666409	-	-0.151784	0.393898
ENSRNOG00000038481	-	-	-	-	Inf	1	-	-	-	-	Inf	1	-	-	-	-	-Inf	0.992965
ENSRNOG00000048675	-	-Inf	0.983817	-	-Inf	0.978206	-	-0.398939	1	-	-	-	-	Inf	1	-	Inf	1
ENSRNOG00000018430	-	Inf	1	-	-	-	-	-	-	-	-Inf	0.991456	-	-Inf	0.984035	-	-	-
ENSRNOG00000005504	-	0.226925	0.160824	-	0.425172	0.0165623	-	0.361304	0.0194458	-	0.196548	0.286496	-	0.128889	0.410917	-	-0.0697091	0.713515
ENSRNOG00000031662	-	Inf	0.747043	-	-	-	-	Inf	1	-	-Inf	0.685428	-	-1.09914	0.965293	-	Inf	1
ENSRNOG00000020298	-	0.3606	0.024735	-	0.259911	0.146818	-	0.111916	0.505964	-	-0.103935	0.543988	-	-0.256565	0.292876	-	-0.154034	0.53417
ENSRNOG00000001079	-	-0.320725	0.0906444	-	-0.268617	0.17673	-	-0.287535	0.123788	-	0.0498329	0.836862	-	0.0272642	0.875982	-	-0.0244914	0.94781
ENSRNOG00000001544	-	0.308306	0.530233	-	-0.482917	0.396148	-	0.0787321	0.850064	-	-0.790535	0.0552941	-	-0.234774	0.49057	-	0.554017	0.0574574
ENSRNOG00000051691	-	1.34777	0.171524	-	-0.143205	0.978434	-	1.20014	0.231145	-	-1.49144	0.095836	-	-0.152225	0.919561	-	1.33786	0.144209
ENSRNOG00000003794	-	0.0291275	0.898198	-	0.0547356	0.804721	-	0.311281	0.141015	-	0.0232069	0.914519	-	0.277417	0.186199	-	0.252287	0.267813
ENSRNOG00000024623	-	-1.71099	0.746544	-	-1.9264	0.736631	-	-0.813295	0.916404	-	-0.216588	1	-	0.873791	1	-	1.09679	1
ENSRNOG00000023650	-	0.0806578	0.631485	-	0.0816891	0.654278	-	0.0331299	0.849548	-	-0.00110432	0.998893	-	-0.0530985	0.736349	-	-0.0538317	0.753704
ENSRNOG00000004736	-	0.435842	0.0118659	-	0.464646	0.140249	-	0.552953	0.0250571	-	0.0259031	0.945747	-	0.111982	0.693422	-	0.0841074	0.843911
ENSRNOG00000014861	-	-0.132539	1	-	-Inf	0.689776	-	-Inf	0.671433	-	-Inf	0.686829	-	-Inf	0.67174	-	-	-
ENSRNOG00000009689	-	0.0197669	0.888841	-	-0.0299185	0.835579	-	0.0697416	0.596751	-	-0.0520165	0.734987	-	0.0438164	0.738674	-	0.0938958	0.513773
ENSRNOG00000025353	-	0.0983532	0.635662	-	0.114969	0.615034	-	0.359411	0.0522891	-	0.0150614	0.968671	-	0.256333	0.183304	-	0.23867	0.200764
ENSRNOG00000027057	-	-0.180824	0.35982	-	-0.211413	0.342168	-	-0.145021	0.465421	-	-0.0335001	0.922063	-	0.0289939	0.867229	-	0.0608839	0.799347
ENSRNOG00000014191	-	0.208762	0.289967	-	0.393609	0.0723823	-	0.251105	0.138151	-	0.182811	0.365944	-	0.0374058	0.80613	-	-0.147617	0.430988
ENSRNOG00000002314	-	0.143866	0.656399	-	0.132259	0.718453	-	0.571432	0.0551644	-	-0.0144862	0.958693	-	0.420076	0.137627	-	0.432732	0.134734
ENSRNOG00000008871	-	-1.67494	0.747854	-	-1.64366	0.735465	-	-0.903698	0.91545	-	0.0297423	1	-	0.767022	1	-	0.735388	1
ENSRNOG00000061890	-	-0.32069	0.0443862	-	-0.136135	0.393157	-	-0.75335	1.19727e-06	-	0.181331	0.355672	-	-0.439266	0.00593532	-	-0.622569	0.00154947
ENSRNOG00000042251	-	-	-	-	-	-	-	Inf	1	-	-	-	-	Inf	1	-	Inf	1
ENSRNOG00000001829	-	-0.0991088	0.584769	-	-0.0881566	0.631691	-	-0.314003	0.0627696	-	0.00774632	0.994255	-	-0.221737	0.187855	-	-0.231188	0.219113
ENSRNOG00000022822	-	0.0741693	0.886254	down	-1.04254	0.00729876	down	-1.43995	0.00185201	down	-1.12104	0.0240134	down	-1.5235	0.00806484	-	-0.40272	0.498645
ENSRNOG00000020539	-	0.763178	0.122015	-	0.618135	0.26213	-	-0.443334	0.447581	-	-0.146602	0.743795	down	-1.21133	0.00934699	down	-1.06743	0.0319632
ENSRNOG00000008444	-	0.357911	0.362169	-	-0.539346	0.165367	-	0.832092	0.0186111	-	-0.898817	0.0127448	-	0.467848	0.146265	up	1.36439	7.77686e-05
ENSRNOG00000016619	-	-0.243934	0.148018	-	0.00132036	0.97182	-	-0.35317	0.0278651	-	0.243137	0.185064	-	-0.114639	0.463249	-	-0.359148	0.0391054
ENSRNOG00000046526	up	Inf	0.0455131	-	Inf	0.212858	-	Inf	1	-	-1.43308	0.337965	-	-4.60063	0.0759927	-	-3.17582	0.327886
ENSRNOG00000016731	-	0.262496	0.400677	-	-0.382471	0.224318	-	-0.0596905	0.777901	-	-0.64836	0.0449889	-	-0.329346	0.248372	-	0.31758	0.349721
ENSRNOG00000019154	-	0.116989	0.483979	-	-0.0246479	0.960906	-	0.414323	0.00726177	-	-0.143253	0.623797	-	0.291309	0.0585997	-	0.433164	0.0360016
ENSRNOG00000006261	-	0.0792682	0.684861	-	0.00866462	0.969947	-	-0.0097653	0.992139	-	-0.0741646	0.727623	-	-0.0955898	0.664978	-	-0.0230387	0.966082
ENSRNOG00000018829	-	-0.0126975	0.962059	-	0.0383686	0.792412	-	-0.170645	0.40068	-	0.0488479	0.760489	-	-0.164236	0.412306	-	-0.214609	0.275161
ENSRNOG00000015061	-	-0.123788	0.535742	-	0.0751538	0.783759	-	-0.399702	0.106557	-	0.196297	0.436413	-	-0.281003	0.259751	-	-0.479393	0.0900647
ENSRNOG00000020456	-	0.170711	0.297583	-	0.37362	0.036042	-	-0.0924588	0.52756	-	0.199802	0.273758	-	-0.269949	0.088604	-	-0.471587	0.00696728
ENSRNOG00000016214	-	-0.231503	0.158639	-	-0.25264	0.12823	-	-0.107377	0.455693	-	-0.0234734	0.810115	-	0.119053	0.516667	-	0.14025	0.402256
ENSRNOG00000031935	-	-Inf	0.983816	-	-0.0211614	1	-	-0.278355	1	-	Inf	1	-	Inf	1	-	-0.264612	1
ENSRNOG00000026965	down	-1.19019	3.29999e-13	down	-1.32397	1.67786e-13	down	-1.29733	2.99896e-16	-	-0.135328	0.466582	-	-0.111744	0.543942	-	0.0214373	0.908911
ENSRNOG00000019264	-	0.436463	0.0119953	-	0.48109	0.00497685	-	0.281076	0.0598766	-	0.0413901	0.802481	-	-0.162787	0.310993	-	-0.205333	0.232458
ENSRNOG00000045568	-	-0.482604	0.00568915	-	-0.526515	0.00462153	-	-0.925236	1.49028e-07	-	-0.0468001	0.773699	-	-0.449382	0.0126674	-	-0.404458	0.0450936
ENSRNOG00000018343	-	0.00848448	0.957208	-	0.0726322	0.665322	-	0.113654	0.465256	-	0.062106	0.719213	-	0.0993749	0.537387	-	0.0355379	0.858567
ENSRNOG00000023824	-	0.524395	0.671489	-	-0.542204	0.669277	-	-0.0351495	1	-	-1.07058	0.309453	-	-0.57281	0.605112	-	0.497271	0.669817
ENSRNOG00000057165	-	-0.0898543	1	-	-0.00468976	1	-	0.096483	1	-	0.0731549	1	-	0.165592	1	-	0.0896516	1
ENSRNOG00000007541	-	-0.34784	0.273633	-	-0.864584	0.0153141	-	-0.633969	0.0372637	-	-0.51904	0.20257	-	-0.293804	0.310709	-	0.224486	0.672098
ENSRNOG00000053599	-	0.0107212	0.944751	-	-0.0236064	0.903924	-	0.0873356	0.590238	-	-0.0370299	0.844919	-	0.070298	0.676039	-	0.105585	0.560488
ENSRNOG00000032856	-	-0.195901	0.883895	-	-0.0785326	1	-	-0.25825	0.843907	-	0.119707	0.916839	-	-0.063842	1	-	-0.185835	0.866529
ENSRNOG00000010184	-	-0.0176064	0.924883	-	0.0871306	0.608952	-	0.159275	0.271472	-	0.102553	0.565457	-	0.171017	0.25373	-	0.0667961	0.660378
ENSRNOG00000047303	-	-0.204613	0.504433	-	-0.405863	0.261847	-	0.0358109	0.941208	-	-0.202696	0.564995	-	0.236219	0.406071	-	0.436136	0.200006
ENSRNOG00000012841	-	0.185945	0.260349	-	0.25289	0.149273	-	0.145591	0.361923	-	0.0644355	0.698794	-	-0.0469638	0.777208	-	-0.112708	0.500308
ENSRNOG00000013141	-	-0.146503	1	-	0.419346	0.664828	-	-0.566884	0.724519	-	0.567296	0.547411	-	-0.427241	0.790454	-	-0.99585	0.318764
ENSRNOG00000010091	-	0.00950158	0.966868	-	-0.152801	0.374538	-	-0.045676	0.784891	-	-0.164534	0.359619	-	-0.0615106	0.725938	-	0.101132	0.533937
ENSRNOG00000019065	up	1.01297	4.68388e-05	up	1.37278	2.50034e-11	-	0.966086	2.4804e-08	-	0.356815	0.0499928	-	-0.0521441	0.768612	-	-0.410902	0.0204118
ENSRNOG00000000341	-	-0.106026	0.643354	-	-0.400944	0.143334	-	-0.185712	0.450339	-	-0.296968	0.373891	-	-0.0843675	0.720093	-	0.210607	0.753266
ENSRNOG00000010353	-	0.11994	0.46681	-	0.0792083	0.656615	-	-0.0164125	0.944512	-	-0.0431406	0.821391	-	-0.14252	0.39726	-	-0.101057	0.584488
ENSRNOG00000006237	-	Inf	0.204154	-	-	-	-	Inf	1	-	-Inf	0.148733	-	-2.84051	0.295439	-	Inf	1
ENSRNOG00000016752	-	-0.259896	0.55814	down	-1.10842	0.0495421	-	-0.640723	0.135972	-	-0.852279	0.0262268	-	-0.386818	0.103791	-	0.463545	0.315689
ENSRNOG00000014970	-	-1.08125	0.968029	-	-Inf	0.693614	-	0.883331	0.905968	-	-Inf	0.991457	-	1.95587	0.617951	-	Inf	0.351433
ENSRNOG00000012682	-	-Inf	0.692422	-	-0.405234	1	-	-Inf	0.672885	-	Inf	0.738588	-	-	-	-	-Inf	0.720223
ENSRNOG00000014365	-	0.830045	6.18326e-05	-	0.871537	0.000200927	-	0.179922	0.692739	-	0.0385203	0.936392	-	-0.656292	0.0116664	-	-0.69653	0.0136329
ENSRNOG00000058405	-	-	-	-	-	-	-	Inf	0.785743	-	-	-	-	Inf	0.736398	-	Inf	0.732876
ENSRNOG00000013911	-	-0.120173	0.568521	-	-0.0973694	0.639682	-	-0.0817592	0.646982	-	0.0198516	0.962479	-	0.0320408	0.934432	-	0.0104871	0.991752
ENSRNOG00000018021	-	0.183639	0.321458	-	0.113484	0.565506	-	-0.0399729	0.892684	-	-0.0727192	0.727162	-	-0.231036	0.231426	-	-0.159677	0.453521
ENSRNOG00000051564	-	-0.0495656	0.830542	-	0.191114	0.397526	-	0.338426	0.0858913	-	0.238559	0.304167	-	0.382002	0.051418	-	0.141646	0.472271
ENSRNOG00000047914	-	0.540276	1	-	0.925227	0.892808	-	1.13043	0.762582	-	0.382681	1	-	0.587036	0.888584	-	0.201925	1
ENSRNOG00000036819	-	-1.67449	0.743791	-	-0.958733	0.93434	-	1.46035	0.411509	-	0.706724	1	-	3.11873	0.120479	-	2.41556	0.217333
ENSRNOG00000001839	-	Inf	1	-	-	-	-	-	-	-	-Inf	0.991456	-	-Inf	0.984036	-	-	-
ENSRNOG00000008301	-	0.295371	0.293578	-	-0.107556	0.767274	-	0.122791	0.688549	-	-0.403415	0.0585904	-	-0.178938	0.313234	-	0.223091	0.301509
ENSRNOG00000009460	-	0.143434	0.396895	-	0.0976385	0.610639	-	0.214534	0.17631	-	-0.0474383	0.785363	-	0.0653249	0.667551	-	0.110809	0.501052
ENSRNOG00000007405	-	0.177086	0.365686	-	0.528757	0.00847385	-	0.27888	0.136259	-	0.349522	0.0783846	-	0.0958964	0.602729	-	-0.255196	0.180631
ENSRNOG00000007012	up	1.02858	0.00711056	-	0.401016	0.328798	-	0.926576	0.00237084	-	-0.63125	0.160923	-	-0.110853	0.767278	-	0.520012	0.187447
ENSRNOG00000000060	-	-1.03815	0.334078	-	-0.541239	0.79383	-	-0.401318	0.776897	-	0.504017	0.718552	-	0.639711	0.536662	-	0.135605	1
ENSRNOG00000053230	-	-0.232159	0.423312	-	-0.192063	0.488119	-	0.0159464	0.960303	-	0.0375652	0.965581	-	0.241846	0.367885	-	0.202038	0.430874
ENSRNOG00000021987	-	-1.07957	0.768036	-	-0.29334	1	-	-1.04215	0.725839	-	0.792609	0.838817	-	0.0465254	1	-	-0.745423	0.790351
ENSRNOG00000023494	-	0.226175	0.304968	-	0.26894	0.256468	-	0.261964	0.189167	-	0.0402665	0.881415	-	0.0286031	0.816875	-	-0.0135018	0.960727
ENSRNOG00000002923	-	Inf	0.750359	-	-	-	-	-	-	-	-Inf	0.68883	-	-Inf	0.673603	-	-	-
ENSRNOG00000008278	-	-0.0853709	0.597351	-	-0.0176513	0.918336	-	-0.11956	0.407514	-	0.0656289	0.717824	-	-0.0400868	0.75241	-	-0.107037	0.497053
ENSRNOG00000016448	up	1.29674	1.80742e-12	up	1.51098	1.9587e-14	up	1.58441	4.021e-19	-	0.212648	0.266136	-	0.282921	0.0961211	-	0.0683949	0.715593
ENSRNOG00000014483	-	0.45917	0.0085379	-	0.243607	0.214193	-	0.223784	0.20306	-	-0.218318	0.239907	-	-0.242549	0.14494	-	-0.025763	0.898942
ENSRNOG00000013309	-	0.808768	5.25043e-05	-	0.765946	9.53208e-05	-	0.529854	0.000733959	-	-0.0465931	0.802087	-	-0.286837	0.136804	-	-0.241826	0.202297
ENSRNOG00000004581	-	0.0788668	0.614268	-	0.0935665	0.618081	-	0.187684	0.20991	-	0.0113146	0.983972	-	0.101877	0.498742	-	0.0887514	0.554737
ENSRNOG00000016936	-	-0.26339	0.0935614	-	-0.286008	0.0895952	-	-0.288781	0.060977	-	-0.0244449	0.860022	-	-0.0309235	0.862569	-	-0.00856172	0.984301
ENSRNOG00000017657	-	-0.0532169	0.779916	-	0.216546	0.360144	-	0.130504	0.42014	-	0.267019	0.204759	-	0.177465	0.288928	-	-0.0911997	0.742762
ENSRNOG00000018279	-	-0.000939174	0.998055	-	0.218524	0.237723	-	-0.0804897	0.585514	-	0.217108	0.260003	-	-0.0845686	0.572466	-	-0.303712	0.109588
ENSRNOG00000014310	-	0.482626	0.0280569	-	0.586678	0.0334998	-	0.816325	0.00391211	-	0.0993163	0.78653	-	0.326363	0.252152	-	0.225106	0.420359
ENSRNOG00000054181	-	0.0447868	0.865906	-	0.491737	0.106181	-	0.279723	0.271593	-	0.443223	0.195108	-	0.228683	0.441038	-	-0.21664	0.523793
ENSRNOG00000029470	-	-0.0203435	0.962786	-	0.311677	0.143573	-	0.056519	0.738508	-	0.329569	0.130761	-	0.0709382	0.715265	-	-0.260474	0.226522
ENSRNOG00000055401	-	-	-	-	Inf	1	-	-	-	-	Inf	1	-	-	-	-	-Inf	0.992965
ENSRNOG00000024127	-	-0.839674	0.00167899	-	-0.310553	0.193911	down	-1.32981	1.45197e-06	-	0.528061	0.111775	-	-0.493611	0.0937727	down	-1.02445	0.00202677
ENSRNOG00000010899	-	-0.144614	1	-	-Inf	0.978207	-	-0.428177	1	-	-Inf	0.991457	-	-0.281632	1	-	Inf	1
ENSRNOG00000027697	-	Inf	1	-	-	-	-	-	-	-	-Inf	0.991457	-	-Inf	0.984037	-	-	-
ENSRNOG00000017581	-	0.242804	0.363836	-	0.495572	0.0826605	-	0.214177	0.429846	-	0.250516	0.387897	-	-0.0334817	0.884217	-	-0.286381	0.297985
ENSRNOG00000002811	-	-1.06389	0.968122	-	-0.235027	1	-	-0.056788	1	-	0.839746	1	-	1.01774	1	-	0.178697	1
ENSRNOG00000022572	-	0.0763425	0.836144	-	0.0135676	0.951145	-	0.35623	0.174307	-	-0.0655913	0.762477	-	0.273423	0.250779	-	0.336788	0.156609
ENSRNOG00000016447	-	0.0261551	0.86809	-	-0.0630644	0.763098	-	0.0338488	0.779019	-	-0.0915347	0.645589	-	0.00144949	0.946294	-	0.09124	0.592774
ENSRNOG00000002509	-	0.0773965	0.653342	-	-0.00960568	0.905708	-	0.090496	0.577048	-	-0.0890538	0.595612	-	0.00736747	0.959202	-	0.0944434	0.552038
ENSRNOG00000059493	-	-	-	-	Inf	1	-	Inf	0.594052	-	Inf	1	-	Inf	0.529212	-	1.63289	0.801734
ENSRNOG00000011572	-	-0.100801	0.586033	-	-0.11088	0.575513	-	0.0100731	0.886034	-	-0.013508	0.948461	-	0.103597	0.508149	-	0.115652	0.501562
ENSRNOG00000007334	-	Inf	1	-	-	-	-	-	-	-	-Inf	0.991456	-	-Inf	0.984035	-	-	-
ENSRNOG00000031434	-	-0.143819	1	-	-1.03225	0.952786	-	-Inf	0.674141	-	-0.898329	0.980149	-	-Inf	0.674402	-	-Inf	0.992966
ENSRNOG00000034016	-	0.482458	0.395198	-	0.334479	0.60011	-	-0.122972	0.938335	-	-0.148317	0.814635	-	-0.60942	0.330151	-	-0.462769	0.464269
ENSRNOG00000004560	-	-	-	-	-	-	-	Inf	1	-	-	-	-	Inf	1	-	Inf	1
ENSRNOG00000009156	-	-0.605793	0.000539315	-	-0.468978	0.0124146	-	-0.565358	0.000781805	-	0.134955	0.504976	-	0.0351083	0.871924	-	-0.101767	0.585795
ENSRNOG00000015159	-	Inf	0.745395	-	Inf	0.79423	-	-	-	-	-0.312387	1	-	-Inf	0.669479	-	-Inf	0.720223
ENSRNOG00000007089	-	0.181074	0.468327	-	-0.0546307	0.798228	-	0.408538	0.0393231	-	-0.237356	0.215742	-	0.220317	0.187129	-	0.456141	0.0129932
ENSRNOG00000009166	-	0.125248	0.478421	-	0.0231369	0.919351	-	-0.0546944	0.711783	-	-0.104416	0.58568	-	-0.18662	0.260461	-	-0.0836778	0.635734
ENSRNOG00000002301	-	-0.0774789	0.632532	-	-0.0703792	0.672254	-	-0.189488	0.228678	-	0.00450522	1	-	-0.118342	0.466523	-	-0.124629	0.503017
ENSRNOG00000057768	up	1.63785	0.018388	-	0.916913	0.385051	-	0.835646	0.31445	-	-0.727573	0.26542	-	-0.810311	0.143886	-	-0.084279	0.993537
ENSRNOG00000027459	-	-0.205655	0.406281	-	-0.580145	0.0290701	-	-0.0753056	0.71651	-	-0.377215	0.270706	-	0.124259	0.636675	-	0.499523	0.0759674
ENSRNOG00000003736	-	0.110637	0.66949	-	-0.12576	0.662782	-	0.170631	0.574015	-	-0.237261	0.318116	-	0.054423	0.862706	-	0.290144	0.237189
ENSRNOG00000047905	-	-0.0906716	0.614409	-	-0.00776196	0.990691	-	-0.17845	0.301089	-	0.080853	0.668664	-	-0.093869	0.586987	-	-0.176206	0.339526
ENSRNOG00000019018	-	0.579375	0.150169	-	-0.095185	0.787816	-	0.166425	0.575859	-	-0.674921	0.109317	-	-0.416445	0.247992	-	0.256412	0.402806
ENSRNOG00000018712	-	-1.58238	0.294639	-	-1.32331	0.372993	down	-Inf	0.0199703	-	0.255512	1	-	-Inf	0.303893	-	-Inf	0.233547
ENSRNOG00000055079	-	-0.268397	0.251822	-	0.06046	0.792118	-	-0.235069	0.356547	-	0.32697	0.165901	-	0.0277305	0.834097	-	-0.301007	0.227809
ENSRNOG00000025570	-	0.0916112	0.573447	-	0.106372	0.556255	-	0.0591065	0.687573	-	0.0125907	0.951432	-	-0.0382954	0.830436	-	-0.0527852	0.789922
ENSRNOG00000030101	-	-0.0630081	1	-	-0.441818	0.852581	-	-0.521823	0.721384	-	-0.383421	0.836166	-	-0.468264	0.691309	-	-0.0843909	0.957995
ENSRNOG00000050523	-	-	-	-	-	-	-	Inf	1	-	-	-	-	Inf	1	-	Inf	1
ENSRNOG00000038319	-	0.197696	0.361797	-	0.242791	0.428716	-	0.6767	0.000540062	-	0.0433286	0.83409	-	0.473006	0.0116993	-	0.428053	0.146578
ENSRNOG00000016219	up	2.67047	5.86527e-07	up	2.6519	1.7097e-08	up	3.04377	1.33873e-12	-	-0.0197226	0.979335	-	0.367422	0.258581	-	0.385446	0.247393
ENSRNOG00000012470	-	-0.0759289	0.828734	-	-0.345605	0.339271	-	0.137083	0.544803	-	-0.272148	0.488342	-	0.207161	0.418989	-	0.476738	0.153538
ENSRNOG00000059140	-	0.134223	0.629867	-	-0.488881	0.115908	-	-0.258722	0.306105	-	-0.625277	0.0306793	-	-0.399681	0.101588	-	0.224313	0.555271
ENSRNOG00000027818	-	0.14724	0.522793	-	0.220251	0.385263	-	-0.165828	0.485716	-	0.0706005	0.807905	-	-0.319081	0.149985	-	-0.391468	0.103611
ENSRNOG00000032812	-	-0.549637	0.344855	-	-0.38299	0.551321	-	-0.189404	0.729963	-	0.164307	0.796505	-	0.350859	0.61102	-	0.185858	0.844668
ENSRNOG00000000396	-	-0.252555	0.154145	-	-0.181313	0.337192	-	-0.278544	0.0901656	-	0.0690861	0.738096	-	-0.032029	0.794843	-	-0.102843	0.548402
ENSRNOG00000013526	-	0.0993238	0.68321	-	-0.128933	0.701336	-	-0.104593	0.63478	-	-0.231462	0.413663	-	-0.211659	0.330616	-	0.0185203	0.937203
ENSRNOG00000016015	-	-0.107005	0.526585	-	-0.132654	0.495638	-	-0.216898	0.208246	-	-0.0283654	0.92097	-	-0.116955	0.527639	-	-0.0900056	0.628054
ENSRNOG00000006178	-	0.28551	0.117749	-	0.0299206	0.903173	-	0.580533	0.000225522	-	-0.257211	0.236531	-	0.289088	0.0746	-	0.544456	0.00171332
ENSRNOG00000020434	-	-0.449209	0.718386	-	0.907387	0.23902	-	0.302663	0.713074	-	1.35579	0.0725474	-	0.751108	0.365487	-	-0.606842	0.419995
ENSRNOG00000014160	-	0.212567	0.181941	-	0.264589	0.139626	-	0.158893	0.290006	-	0.050118	0.815097	-	-0.0586877	0.723853	-	-0.110689	0.566355
ENSRNOG00000010370	-	-0.119705	0.473699	-	-0.116943	0.532342	-	-0.0522799	0.788832	-	0.00055842	0.982873	-	0.0611051	0.670652	-	0.0588798	0.720863
ENSRNOG00000062231	-	0.220833	0.307727	-	0.103981	0.665521	-	0.437332	0.0307983	-	-0.119202	0.558474	-	0.210833	0.304879	-	0.327706	0.118233
ENSRNOG00000026120	-	-0.00215693	0.980196	-	0.0151751	0.997048	-	0.196585	0.231071	-	0.0154555	0.998671	-	0.192998	0.240582	-	0.175275	0.284995
ENSRNOG00000011334	-	0.443864	0.293518	-	-0.134546	0.85579	-	0.779154	0.069777	-	-0.579212	0.180417	-	0.327041	0.293648	-	0.905918	0.0387284
ENSRNOG00000001844	-	0.334793	0.12539	-	0.208199	0.427393	-	0.443499	0.0362484	-	-0.128158	0.640668	-	0.104676	0.621625	-	0.230218	0.286395
ENSRNOG00000013179	-	0.584789	0.0966742	-	0.114804	0.801558	-	0.755083	0.0145307	-	-0.46955	0.171278	-	0.163407	0.348574	-	0.631844	0.0317489
ENSRNOG00000019277	-	0.0451624	0.768979	-	0.0387717	0.79836	-	0.00751421	0.906929	-	-0.00850346	0.982432	-	-0.0435853	0.826049	-	-0.0367631	0.853139
ENSRNOG00000013591	-	-0.252827	0.175916	-	-0.162361	0.39732	-	-0.264064	0.149785	-	0.0881889	0.693846	-	-0.0175103	0.938658	-	-0.107549	0.623394
ENSRNOG00000007326	-	-0.0286767	0.87141	-	-0.123901	0.486358	-	-0.127106	0.461481	-	-0.0977223	0.58513	-	-0.104664	0.550165	-	-0.00894871	0.997617
ENSRNOG00000046271	-	-0.0534453	0.873122	-	0.107136	0.76376	-	0.340231	0.333294	-	0.160046	0.641935	-	0.389145	0.227306	-	0.227466	0.547877
ENSRNOG00000022868	-	-0.615089	0.0260731	-	-0.181271	0.528792	-	-0.549652	0.0397737	-	0.429851	0.12655	-	0.0579536	0.869915	-	-0.373552	0.168729
ENSRNOG00000012490	-	-0.0778352	1	-	-1.25676	0.951897	-	1.39752	0.633364	-	-1.1724	0.979795	-	1.47302	0.558534	-	2.64191	0.366428
ENSRNOG00000050243	down	-2.08237	0.00815928	-	-1.27294	0.0653719	down	-1.95288	0.00780207	-	0.813977	0.576679	-	0.133198	1	-	-0.684058	0.525809
ENSRNOG00000008604	-	-0.199461	0.226561	-	-0.0373571	0.866906	-	-0.181034	0.276066	-	0.15966	0.368257	-	0.0122724	0.907598	-	-0.149059	0.402581
ENSRNOG00000018853	-	-1.14661	0.768539	-	0.701164	0.822494	-	0.472959	0.854172	-	1.83896	0.419333	-	1.61137	0.45228	-	-0.231008	1
ENSRNOG00000001274	-	-0.214282	0.210724	-	-0.0553788	0.772184	-	-0.0627189	0.737156	-	0.156499	0.40788	-	0.145547	0.368526	-	-0.012771	0.969742
ENSRNOG00000003148	-	0.375824	0.281559	-	-0.477671	0.235853	-	0.2353	0.447434	-	-0.854595	0.00306833	-	-0.146867	0.48681	-	0.705613	0.00149521
ENSRNOG00000011922	-	-0.0854485	0.589697	-	-0.121236	0.426008	-	-0.111143	0.486596	-	-0.037987	0.758526	-	-0.0310208	0.862924	-	0.00476263	0.873827
ENSRNOG00000006498	-	0.306837	0.866694	-	0.52796	0.66255	-	0.903267	0.414615	-	0.220061	0.868212	-	0.592147	0.57804	-	0.371281	0.797917
ENSRNOG00000048365	-	-0.740097	0.446621	-	-0.26086	0.896702	-	-0.658735	0.489633	-	0.477007	0.642462	-	0.0773146	1	-	-0.402166	0.675325
ENSRNOG00000048357	-	-0.0388733	0.946863	-	-0.24395	0.404346	-	-0.331586	0.346867	-	-0.209762	0.610782	-	-0.300449	0.533498	-	-0.0926059	0.843754
ENSRNOG00000039680	-	-2.15852	0.637032	-	-0.436352	0.936666	-	-2.39894	0.619811	-	1.73038	0.803514	-	-0.247817	1	-	-1.98337	0.776012
ENSRNOG00000009992	-	-0.613442	0.000230719	-	-0.414259	0.0236249	-	-0.531938	0.000978857	-	0.197088	0.280032	-	0.0757071	0.646666	-	-0.122931	0.47852
ENSRNOG00000000590	-	0.436752	0.728767	-	0.0990871	1	-	0.444256	0.591522	-	-0.337111	0.793207	-	0.00460373	0.943683	-	0.339469	0.654656
ENSRNOG00000015406	-	-0.335698	0.459675	-	-0.600076	0.24238	-	0.0364416	0.964074	-	-0.265309	0.568555	-	0.365578	0.322792	-	0.629586	0.101276
ENSRNOG00000010706	-	0.131759	0.455322	-	0.0141482	0.996637	-	0.353157	0.037767	-	-0.120438	0.527448	-	0.215937	0.224273	-	0.334157	0.0604556
ENSRNOG00000022741	-	-0.156429	0.37185	-	-0.0780925	0.697087	-	-0.0361545	0.81777	-	0.0761091	0.678756	-	0.114521	0.521913	-	0.0369664	0.883278
ENSRNOG00000022225	-	1.87565	0.646286	-	-Inf	0.978206	-	-Inf	0.97133	-	-Inf	0.320128	-	-Inf	0.304058	-	-	-
ENSRNOG00000011348	-	-0.226403	0.194781	-	-0.432173	0.0242297	-	-0.410683	0.0167609	-	-0.207435	0.294938	-	-0.190031	0.276944	-	0.0155687	0.952501
ENSRNOG00000015496	down	-1.10685	0.00550791	down	-1.63022	0.000408385	down	-1.05231	0.00975636	-	-0.52451	0.0161012	-	0.0473465	0.748044	-	0.570406	0.00858847
ENSRNOG00000020942	-	0.1945	0.513212	-	0.201819	0.479558	-	0.526889	0.0549003	-	0.00645099	0.96024	-	0.328134	0.272809	-	0.319762	0.261188
ENSRNOG00000003924	-	-0.267416	0.121171	-	-0.196248	0.260779	-	-0.24929	0.138047	-	0.0688024	0.782906	-	0.0123835	0.943727	-	-0.0585118	0.824144
ENSRNOG00000009949	-	0.463616	0.359275	-	-0.236512	0.274867	-	0.075343	0.88675	-	-0.705997	0.206319	-	-0.398325	0.44315	-	0.307182	0.426071
ENSRNOG00000047447	-	9.29171e-05	1	-	-0.408132	0.39049	-	-0.393163	0.345413	-	-0.411017	0.377403	-	-0.399271	0.327026	-	0.00979127	0.989428
ENSRNOG00000039862	-	-0.144198	0.392848	-	-0.0815911	0.619495	-	-0.0547112	0.750592	-	0.0597299	0.792303	-	0.0833163	0.609508	-	0.0216229	0.852227
ENSRNOG00000037393	-	-Inf	0.693735	-	-Inf	0.692728	-	-Inf	0.674141	-	-	-	-	-	-	-	-	-
ENSRNOG00000017329	-	0.0276437	0.90201	-	-0.00635089	0.942991	-	-0.073309	0.670252	-	-0.0361644	0.843377	-	-0.107008	0.556189	-	-0.0726425	0.733617
ENSRNOG00000030927	-	-0.958158	0.211093	-	-0.730636	0.351505	-	-0.713325	0.35011	-	0.227951	0.831072	-	0.242223	0.807315	-	0.0105491	1
ENSRNOG00000033609	up	2.41682	2.04239e-31	up	2.58968	5.72628e-32	up	2.53662	8.60653e-20	-	0.170276	0.386057	-	0.113348	0.585699	-	-0.0584717	0.688527
ENSRNOG00000022392	-	0.472705	0.0150747	-	0.441467	0.0117429	-	0.500492	0.000995427	-	-0.0349373	0.837454	-	0.019707	0.846809	-	0.0529145	0.662124
ENSRNOG00000019143	-	0.617314	0.000146185	-	0.519388	0.003763	-	0.582252	0.000189503	-	-0.100998	0.565781	-	-0.0423167	0.819643	-	0.0571563	0.702776
ENSRNOG00000051648	-	-0.608831	0.94908	-	-2.19849	0.553598	-	-Inf	0.305053	-	-1.59119	0.746189	-	-Inf	0.454754	-	-Inf	0.992965
ENSRNOG00000015660	-	0.0205943	0.918831	-	0.032843	0.863343	-	-0.0402867	0.753037	-	0.0104648	0.950655	-	-0.0660196	0.64334	-	-0.0780523	0.611592
ENSRNOG00000001653	-	-0.686625	2.16149e-05	-	-0.466572	0.00689708	-	-0.814667	1.84263e-07	-	0.217074	0.257621	-	-0.133938	0.394649	-	-0.353097	0.0498419
ENSRNOG00000002182	-	-0.0257778	0.921868	-	-0.401557	0.146926	-	0.0437259	0.828339	-	-0.377862	0.143659	-	0.0621008	0.728392	-	0.438084	0.0207362
ENSRNOG00000059793	-	0.593487	0.655041	-	-0.58144	0.890118	-	-0.737448	0.735087	-	-1.18171	0.418695	-	-1.34989	0.355678	-	-0.166288	0.969847
ENSRNOG00000000321	-	0.622247	0.211432	-	1.00358	0.214341	-	1.22229	0.219369	-	0.385289	0.550105	-	0.595404	0.50586	-	0.210796	0.92082
ENSRNOG00000053656	-	0.492623	0.775962	-	-1.70334	0.461037	-	-1.56916	0.444512	-	-2.19425	0.156806	-	-2.06587	0.137912	-	0.130798	1
ENSRNOG00000014902	-	-0.468647	0.656327	-	-0.954013	0.352909	-	-1.05552	0.26115	-	-0.487746	0.667249	-	-0.591364	0.53485	-	-0.104799	0.954549
ENSRNOG00000009893	-	0.0880093	0.63756	-	0.0191253	0.906661	-	-0.139798	0.439954	-	-0.071434	0.750357	-	-0.233923	0.196032	-	-0.164007	0.384419
ENSRNOG00000005624	-	-0.0844384	0.612771	-	-0.0700232	0.681057	-	-0.107751	0.518647	-	0.0123962	0.96844	-	-0.0292175	0.876881	-	-0.043483	0.845853
ENSRNOG00000000335	-	0.533002	0.749727	-	-1.47641	0.50314	-	-2.07794	0.342695	-	-2.00912	0.20273	-	-2.62244	0.111435	-	-0.613484	0.98029
ENSRNOG00000050672	-	-1.08505	0.968038	-	-Inf	0.693979	-	0.32101	1	-	-Inf	0.991457	-	1.39401	0.810652	-	Inf	0.521776
ENSRNOG00000006639	-	-Inf	0.983816	-	-Inf	0.978204	-	-Inf	0.971327	-	-	-	-	-	-	-	-	-
ENSRNOG00000004072	-	0.108401	0.743299	-	-0.349266	0.412082	-	0.229569	0.407566	-	-0.458918	0.138378	-	0.113303	0.474042	-	0.571177	0.0293134
ENSRNOG00000018697	-	0.317516	0.0556956	-	0.389797	0.0278908	-	0.47324	0.00243922	-	0.0699536	0.672345	-	0.149855	0.319761	-	0.0781639	0.646278
ENSRNOG00000000411	-	-0.0285183	0.884283	-	0.0292326	0.913791	-	0.0208418	0.823512	-	0.0551244	0.824976	-	0.0432716	0.742554	-	-0.0139688	0.947551
ENSRNOG00000011141	-	-0.14325	0.369727	-	-0.0612075	0.658414	-	-0.315454	0.0317499	-	0.0789705	0.764055	-	-0.178455	0.329124	-	-0.259128	0.244368
ENSRNOG00000054172	-	-0.072119	0.66809	-	-0.169737	0.311131	-	-0.0749706	0.64937	-	-0.0998314	0.53933	-	-0.00886263	0.959289	-	0.0890685	0.55774
ENSRNOG00000043116	-	Inf	0.541997	-	-	-	-	-	-	-	-Inf	0.4688	-	-Inf	0.45178	-	-	-
ENSRNOG00000007779	-	0.228338	0.419569	-	-0.331051	0.308264	-	-0.0516741	0.826794	-	-0.561576	0.0583666	-	-0.286439	0.255973	-	0.27376	0.418231
ENSRNOG00000048989	-	-0.127695	0.481278	-	-0.0163321	0.915626	-	-0.106021	0.554465	-	0.10895	0.604552	-	0.0159871	0.928323	-	-0.0948261	0.648922
ENSRNOG00000025404	-	0.0137978	1	-	-0.688091	0.375229	-	0.522652	0.359078	-	-0.70486	0.332517	-	0.5027	0.32609	up	1.20684	0.0467646
ENSRNOG00000009184	-	-0.304278	0.188211	-	-0.0682245	0.75258	-	-0.327154	0.0785516	-	0.234664	0.519667	-	-0.0268829	0.906082	-	-0.263863	0.394882
ENSRNOG00000010526	-	-0.0598278	0.746584	-	-0.0281353	0.866468	-	-0.156674	0.366716	-	0.0290735	0.910181	-	-0.103376	0.548669	-	-0.134392	0.493823
ENSRNOG00000005633	-	-0.236701	0.389704	-	0.0654227	0.796894	-	-0.157509	0.539191	-	0.298989	0.256625	-	0.0726926	0.823834	-	-0.228169	0.353159
ENSRNOG00000029370	-	0.725397	0.167381	-	-0.0339603	0.901712	-	-0.751524	0.267358	-	-0.765364	0.277619	down	-1.48317	0.0359154	-	-0.720031	0.569191
ENSRNOG00000033411	-	0.114178	0.556383	-	0.054918	0.863346	-	0.138328	0.493371	-	-0.0623162	0.698739	-	0.0170754	0.970386	-	0.0772843	0.660793
ENSRNOG00000016470	-	-0.00811645	0.955946	-	0.0439456	0.842649	-	-0.0738604	0.600583	-	0.0497748	0.819491	-	-0.0716641	0.620784	-	-0.123278	0.485478
ENSRNOG00000003302	-	-0.153118	0.356674	-	0.0478605	0.804334	-	-0.257845	0.101453	-	0.199398	0.291424	-	-0.109576	0.476538	-	-0.310919	0.0784963
ENSRNOG00000055281	-	-0.201836	0.602038	-	-0.974003	0.0299173	-	-0.106786	0.755821	-	-0.773648	0.0810425	-	0.0889579	0.862653	-	0.861257	0.0506873
ENSRNOG00000005574	-	-0.630494	0.693846	-	-1.99545	0.255513	-	-0.817073	0.624361	-	-1.36739	0.519586	-	-0.194203	1	-	1.17194	0.59508
ENSRNOG00000023334	-	-0.124528	0.484692	-	-0.0206185	0.867872	-	-0.25712	0.274335	-	0.100505	0.808681	-	-0.139878	0.505565	-	-0.242556	0.48437
ENSRNOG00000015274	-	0.153825	0.431453	-	0.244787	0.230002	-	0.0214953	0.899907	-	0.0889916	0.653656	-	-0.138516	0.478203	-	-0.22931	0.255988
ENSRNOG00000060435	-	-0.838898	0.581649	down	-Inf	0.0350584	-	-1.65943	0.323364	-	-Inf	0.145394	-	-0.821017	0.776791	-	Inf	0.378103
ENSRNOG00000008614	-	-0.370603	0.0275042	-	-0.337614	0.0604093	-	-0.382499	0.0192861	-	0.0306472	0.871167	-	-0.0172248	0.952326	-	-0.0500772	0.815521
ENSRNOG00000019299	-	-0.127335	0.443713	-	-0.0321575	0.836903	-	-0.324281	0.0371448	-	0.0929202	0.639516	-	-0.202474	0.190729	-	-0.297205	0.0898604
ENSRNOG00000012344	-	Inf	0.201351	-	Inf	0.322727	-	Inf	0.605473	-	-0.392539	0.957219	-	-1.29356	0.620527	-	-0.903779	0.817419
ENSRNOG00000026907	-	-0.114259	0.790954	-	0.221896	0.547937	-	0.589347	0.130065	-	0.333561	0.338613	-	0.698812	0.0563845	-	0.363301	0.412232
ENSRNOG00000033981	-	-2.54983	0.238187	-	-Inf	0.0805585	-	-Inf	0.0780813	-	-Inf	0.693184	-	-Inf	0.677917	-	-	-
ENSRNOG00000014965	-	Inf	0.753117	-	Inf	1	-	Inf	0.582013	-	-0.880283	0.980111	-	0.489479	1	-	1.36156	0.79195
ENSRNOG00000020849	-	0.264985	0.644482	-	-0.304787	0.758032	-	0.163207	0.807364	-	-0.574121	0.365857	-	-0.112431	0.849288	-	0.461522	0.514365
ENSRNOG00000018294	-	-0.346635	0.0280135	-	-0.276425	0.0929357	-	-0.665808	9.5898e-05	-	0.0676375	0.804973	-	-0.324867	0.0885354	-	-0.394679	0.0899755
ENSRNOG00000010785	-	-3.22631	0.107694	-	-2.46105	0.192068	-	-3.51227	0.104514	-	0.765219	0.840789	-	-0.293531	1	-	-1.05855	0.796955
ENSRNOG00000031306	-	-	-	-	-	-	-	Inf	1	-	-	-	-	Inf	1	-	Inf	1
ENSRNOG00000019695	-	0.572	0.916275	-	3.1277	0.102227	-	1.89784	0.22103	-	2.55451	0.125232	-	1.32153	0.309549	-	-1.23659	0.326781
ENSRNOG00000020869	-	0.0360209	0.848288	-	0.0914274	0.636616	-	0.0699625	0.744172	-	0.0529792	0.782793	-	0.0278342	0.93399	-	-0.0269201	0.828171
ENSRNOG00000008040	-	-1.16257	0.640547	-	-1.74325	0.469727	-	-1.07132	0.590245	-	-0.58774	0.972512	-	0.0744312	1	-	0.661889	1
ENSRNOG00000016846	-	0.192134	0.379657	-	-0.461902	0.0616178	-	-0.17735	0.362753	-	-0.655727	0.005698	-	-0.375262	0.0479065	-	0.278992	0.368859
ENSRNOG00000009513	-	0.0973228	0.771842	-	-0.10855	0.783459	-	0.311297	0.244541	-	-0.206079	0.475424	-	0.207932	0.381544	-	0.412308	0.117421
ENSRNOG00000013867	-	-0.400553	0.0996005	-	-0.105319	0.695187	-	0.0721851	0.725142	-	0.291946	0.438225	-	0.467591	0.0999764	-	0.172544	0.543229
ENSRNOG00000052775	-	0.0190721	0.918894	-	-0.0904613	0.62535	-	0.0403573	0.795284	-	-0.111857	0.555754	-	0.015412	0.910845	-	0.125189	0.477194
ENSRNOG00000022249	-	0.0601857	0.74103	-	0.0553828	0.75885	-	0.182392	0.276238	-	-0.00642357	0.997182	-	0.116407	0.487516	-	0.121158	0.526264
ENSRNOG00000026115	-	0.087435	0.611975	-	0.0153533	0.898393	-	-0.0793478	0.665477	-	-0.0747009	0.73491	-	-0.173357	0.32395	-	-0.100087	0.573374
ENSRNOG00000061425	-	-0.18936	0.273182	-	0.132498	0.449576	-	0.0971569	0.548898	-	0.320109	0.0835511	-	0.280926	0.0933035	-	-0.0408394	0.798409
ENSRNOG00000010661	-	0.292705	0.677406	-	0.0896518	0.88477	-	0.534242	0.330767	-	-0.204325	0.844177	-	0.235187	0.599546	-	0.437748	0.437322
ENSRNOG00000001344	-	-0.253086	0.101192	-	-0.128217	0.424047	-	-0.366004	0.0153202	-	0.123059	0.513979	-	-0.118729	0.456328	-	-0.243644	0.172566
ENSRNOG00000004677	-	0.379875	0.33171	-	-0.252266	0.595652	-	0.580501	0.0982631	-	-0.633339	0.0761663	-	0.193636	0.518676	-	0.825505	0.00720418
ENSRNOG00000000895	-	-0.427096	0.0242774	-	-0.472801	0.0205947	-	-0.324658	0.0819565	-	-0.0470331	0.824509	-	0.0963372	0.59411	-	0.14164	0.468699
ENSRNOG00000019926	-	0.134165	0.616814	-	-0.367005	0.354858	-	0.149428	0.574438	-	-0.501152	0.077148	-	0.00906974	0.993385	-	0.508784	0.0683408
ENSRNOG00000016183	-	0.131721	0.573005	-	0.0573365	0.903374	-	0.281803	0.202873	-	-0.0762525	0.67579	-	0.144975	0.503068	-	0.218735	0.285313
ENSRNOG00000021106	-	-0.0630551	0.737558	-	-0.0757037	0.760718	-	-0.0734955	0.6811	-	-0.0147514	1	-	-0.0162869	0.921482	-	-0.00303126	0.920483
ENSRNOG00000038671	-	-	-	-	Inf	1	-	-	-	-	Inf	1	-	-	-	-	-Inf	0.992963
ENSRNOG00000004688	-	-0.251613	0.21249	-	-0.423041	0.0493185	-	-0.277723	0.137004	-	-0.173872	0.421072	-	-0.0327432	0.81352	-	0.139394	0.557378
ENSRNOG00000025489	-	0.077553	1	-	-0.158681	0.996384	-	-1.33596	0.690506	-	-0.242334	0.94704	-	-1.41721	0.420254	-	-1.17755	0.572294
ENSRNOG00000016987	-	0.226042	0.249626	-	0.0154299	0.956254	-	-0.0988399	0.596651	-	-0.21362	0.342032	-	-0.331981	0.160253	-	-0.120215	0.710472
ENSRNOG00000005763	-	0.337027	0.0375151	-	0.272945	0.129541	-	0.337545	0.0322252	-	-0.066474	0.698543	-	-0.0053358	0.961291	-	0.0592735	0.726778
ENSRNOG00000014079	-	-0.0108415	0.987622	-	-0.398071	0.0455921	-	-0.270516	0.0709555	-	-0.390715	0.0771344	-	-0.2674	0.118925	-	0.121627	0.586668
ENSRNOG00000050318	-	-0.173401	0.329446	-	-0.168886	0.383789	-	-0.0970205	0.515628	-	0.00328826	0.983891	-	0.0709944	0.815668	-	0.0661904	0.860047
ENSRNOG00000019578	-	-0.284045	0.0720083	-	-0.143755	0.445792	-	-0.12565	0.430763	-	0.138463	0.402951	-	0.15255	0.315613	-	0.0126389	0.9759
ENSRNOG00000003915	-	0.438089	0.482112	-	0.00592508	1	-	0.695738	0.20568	-	-0.43395	0.463968	-	0.250338	0.599215	-	0.682446	0.193713
ENSRNOG00000004476	down	-2.74738	0.0342461	-	-2.03467	0.0852801	down	-2.8211	0.0267204	-	0.71291	0.865144	-	-0.0750182	1	-	-0.791313	0.809074
ENSRNOG00000049083	-	0.0322598	0.870082	-	-0.121795	0.612121	-	0.129688	0.45761	-	-0.156976	0.498589	-	0.0912184	0.591192	-	0.246449	0.23237
ENSRNOG00000009401	-	0.261767	0.414021	-	-0.103244	0.83273	-	0.334078	0.425652	-	-0.365444	0.180973	-	0.0664568	0.903741	-	0.430735	0.257078
ENSRNOG00000039902	-	0.0202683	0.988744	-	-0.683358	0.0739898	-	-0.18587	0.60553	-	-0.705315	0.0510485	-	-0.213252	0.536892	-	0.490671	0.183526
ENSRNOG00000042166	-	0.0273001	1	-	0.034555	1	-	-Inf	0.684806	-	-0.00353393	1	-	-Inf	0.671014	-	-Inf	0.695458
ENSRNOG00000027253	-	-0.230553	0.67782	-	-0.661048	0.278851	-	-0.752733	0.181149	-	-0.433022	0.5001	-	-0.531112	0.350689	-	-0.0981379	0.868926
ENSRNOG00000025672	-	-Inf	0.983817	-	-Inf	0.978206	-	-0.168849	1	-	-	-	-	Inf	1	-	Inf	1
ENSRNOG00000014866	-	-0.656651	5.55989e-05	-	-0.701263	0.000104627	-	-0.805794	4.02214e-07	-	-0.0463569	0.790722	-	-0.154447	0.352284	-	-0.11044	0.731462
ENSRNOG00000053045	-	2.79023	0.305724	-	2.24552	0.546695	-	2.49341	0.437451	-	-0.549716	0.814429	-	-0.312162	0.920547	-	0.23806	1
ENSRNOG00000019851	-	1.28927	0.395735	-	-2.41032	0.558982	-	0.345868	0.974837	-	-3.69963	0.108628	-	-0.952625	0.519841	-	2.75067	0.362973
ENSRNOG00000024022	-	0.0921829	0.573616	-	0.201815	0.273063	-	0.0230118	0.925533	-	0.107207	0.583552	-	-0.0750955	0.605492	-	-0.184339	0.293235
ENSRNOG00000061428	-	1.30483	0.182843	-	0.697304	0.452597	-	0.384435	0.719222	-	-0.614667	0.524428	-	-0.93097	0.342001	-	-0.31743	0.726117
ENSRNOG00000036683	-	0.423125	0.0182537	-	0.593214	0.00210805	-	0.415841	0.0153743	-	0.167606	0.388712	-	-0.0138005	0.97211	-	-0.183054	0.349106
ENSRNOG00000012219	-	-0.0339353	0.872774	-	0.0652696	0.738758	-	-0.050579	0.872663	-	0.0964456	0.629451	-	-0.0237504	0.98556	-	-0.121779	0.597092
ENSRNOG00000015477	-	-	-	-	Inf	1	-	-	-	-	Inf	1	-	-	-	-	-Inf	0.992966
ENSRNOG00000052227	-	Inf	1	-	-	-	-	-	-	-	-Inf	0.991457	-	-Inf	0.984037	-	-	-
ENSRNOG00000022921	up	1.06692	0.0284513	up	1.25643	0.00239624	up	1.37431	7.15112e-06	-	0.189562	0.570803	-	0.303128	0.294262	-	0.112348	0.702621
ENSRNOG00000010843	-	-0.566883	0.00165763	-	-0.630983	0.000983195	-	-0.501796	0.00392442	-	-0.0655603	0.701432	-	0.060008	0.757199	-	0.123366	0.494231
ENSRNOG00000043249	-	-3.09768	0.209228	-	-1.06332	0.575435	-	-Inf	0.101868	-	2.02022	0.681169	-	-Inf	0.984036	-	-Inf	0.48052
ENSRNOG00000014597	-	-0.707815	1.96671e-05	-	-0.814462	8.69727e-06	-	-0.717818	1.3362e-05	-	-0.107774	0.595618	-	-0.015951	0.989769	-	0.0897893	0.576754
ENSRNOG00000020879	-	0.298427	0.0826415	-	0.405047	0.0207374	-	0.536519	0.00136389	-	0.103778	0.57123	-	0.231662	0.124569	-	0.126209	0.421042
ENSRNOG00000005144	-	0.18647	0.305282	-	0.144306	0.454896	-	0.0386521	0.855919	-	-0.0444213	0.836641	-	-0.153962	0.367189	-	-0.111175	0.532097
ENSRNOG00000013410	-	0.278577	0.139085	-	0.530672	0.00261949	-	0.186855	0.232721	-	0.248891	0.165022	-	-0.0988138	0.548433	-	-0.349322	0.0453585
ENSRNOG00000014021	-	0.710252	0.782686	-	-0.26524	1	-	1.12048	0.537388	-	-0.977737	0.66967	-	0.404229	0.847705	-	1.38129	0.435662
ENSRNOG00000018272	-	0.252732	0.279011	-	0.316789	0.195784	-	0.372717	0.0941971	-	0.0610033	0.800863	-	0.112345	0.588701	-	0.0498547	0.817596
ENSRNOG00000002691	-	-	-	-	-	-	-	Inf	0.776258	-	-	-	-	Inf	0.726687	-	Inf	0.723541
ENSRNOG00000048070	-	2.2324	0.615645	-	3.64908	0.124656	-	1.69221	0.697598	-	1.40017	0.439442	-	-0.554515	0.951575	-	-1.9564	0.288001
ENSRNOG00000020762	-	-0.163744	0.639837	-	-0.461548	0.183374	-	-0.362802	0.258163	-	-0.300045	0.364843	-	-0.205121	0.495073	-	0.0928229	0.825354
ENSRNOG00000010629	-	-0.22049	0.229094	-	-0.126546	0.456887	-	-0.0642583	0.67668	-	0.0912232	0.726894	-	0.150408	0.439014	-	0.0573147	0.74636
ENSRNOG00000028341	-	0.199895	0.214528	-	0.11855	0.547055	-	0.255124	0.0923788	-	-0.0842788	0.595648	-	0.0483128	0.725945	-	0.130671	0.38439
ENSRNOG00000019481	up	1.64515	3.31245e-05	up	1.30022	0.0267657	up	1.94547	0.00109847	-	-0.34704	0.474265	-	0.294493	0.450572	-	0.640087	0.225782
ENSRNOG00000029556	-	-2.2688	0.0565435	-	-1.3789	0.211206	down	-4.23315	0.00512991	-	0.88481	0.626435	-	-1.96762	0.535791	-	-2.85321	0.180651
ENSRNOG00000018784	-	0.622521	0.449525	-	1.12871	0.310957	up	1.36582	0.0341092	-	0.505859	0.578925	-	0.733138	0.190378	-	0.228138	0.851045
ENSRNOG00000043280	-	-Inf	0.983817	-	-Inf	0.978206	-	-0.407284	1	-	-	-	-	Inf	1	-	Inf	1
ENSRNOG00000002210	-	0.759959	1.33296e-06	-	0.837998	5.11411e-06	-	0.878011	7.63895e-09	-	0.0761624	0.592161	-	0.112389	0.476807	-	0.0345593	0.950571
ENSRNOG00000009239	-	-0.00817461	0.908509	-	0.14278	0.459569	-	0.0102508	0.93875	-	0.150534	0.510966	-	0.0141239	0.982482	-	-0.138318	0.428341
ENSRNOG00000003121	-	0.906302	0.000156076	-	0.981661	0.000559699	-	0.904894	0.00318773	-	0.0718232	0.809842	-	-0.00941203	0.978029	-	-0.0829244	0.861092
ENSRNOG00000006478	-	Inf	1	-	-	-	-	-	-	-	-Inf	0.991456	-	-Inf	0.984035	-	-	-
ENSRNOG00000030622	-	-0.366859	0.132997	-	-0.181622	0.478589	-	-0.188311	0.394729	-	0.184148	0.473736	-	0.173839	0.511042	-	-0.0121577	0.92201
ENSRNOG00000002790	-	-0.164587	0.363167	-	-0.195873	0.273551	-	-0.0110534	0.945922	-	-0.0330689	0.796945	-	0.148433	0.411583	-	0.179211	0.304582
ENSRNOG00000027432	-	Inf	1	-	-	-	-	Inf	0.346454	-	-Inf	0.991456	-	2.28349	0.519614	-	Inf	0.319516
ENSRNOG00000017197	-	0.19414	0.763339	-	-0.333504	0.701047	-	-0.577545	0.33527	-	-0.529144	0.462036	-	-0.780812	0.18443	-	-0.252456	0.608839
ENSRNOG00000016672	-	0.492702	0.232302	-	-0.580274	0.382662	-	0.400996	0.58821	-	-1.07532	0.0721787	-	-0.0975188	0.869802	-	0.973438	0.270302
ENSRNOG00000021006	-	0.0862444	0.638956	-	0.280563	0.135738	-	0.19477	0.253259	-	0.191985	0.303034	-	0.102148	0.537525	-	-0.0913333	0.616651
ENSRNOG00000061630	-	0.357773	0.750544	-	0.461896	0.648488	-	0.531741	0.531842	-	0.102527	0.948591	-	0.169655	0.815516	-	0.0645595	0.937545
ENSRNOG00000013973	up	1.80655	0.0244408	-	0.231494	0.510651	-	0.605958	0.389468	down	-1.57864	0.04301	-	-1.20925	0.10414	-	0.369468	0.625173
ENSRNOG00000016656	-	0.801031	1	-	-0.0478948	1	-	-0.180757	1	-	-0.854581	0.980057	-	-0.990514	0.964978	-	-0.141033	1
ENSRNOG00000007467	-	-1.1217	0.968128	-	-Inf	0.69146	-	-Inf	0.672885	-	-Inf	0.991457	-	-Inf	0.984037	-	-	-
ENSRNOG00000019712	-	0.377982	0.057594	-	0.313638	0.130883	-	0.291877	0.126313	-	-0.0665138	0.792785	-	-0.0921863	0.658347	-	-0.0272334	0.887462
ENSRNOG00000029366	-	0.58138	0.640888	-	0.30301	0.792051	-	0.861486	0.417836	-	-0.280132	0.933434	-	0.274605	0.804453	-	0.553004	0.663128
ENSRNOG00000011553	-	0.0385014	0.82028	-	0.114676	0.575244	-	-0.0807328	0.731354	-	0.0730015	0.743208	-	-0.126288	0.535914	-	-0.200936	0.356136
ENSRNOG00000028214	-	-	-	-	-	-	-	Inf	1	-	-	-	-	Inf	1	-	Inf	1
ENSRNOG00000011646	-	0.73515	0.0663884	-	0.84342	0.0804617	up	1.17414	0.00121003	-	0.104021	0.839057	-	0.431834	0.158782	-	0.326434	0.330829
ENSRNOG00000050539	-	-0.551812	0.0521268	-	-0.70038	0.0344157	-	-0.750342	0.0441191	-	-0.150765	0.577533	-	-0.203657	0.50969	-	-0.0553255	0.845391
ENSRNOG00000030530	-	0.133745	0.808277	-	-0.899358	0.12114	-	-0.00727178	1	down	-1.0364	0.0453369	-	-0.149587	0.768717	-	0.885201	0.11181
ENSRNOG00000031529	-	1.43015	0.325189	-	-1.23753	0.749495	-	-0.697033	0.900316	-	-2.66831	0.0927142	-	-2.13479	0.139289	-	0.5307	1
ENSRNOG00000059485	-	2.14616	0.506524	-	0.660459	1	-	2.21987	0.449002	-	-1.49219	0.615787	-	0.0692608	1	-	1.55907	0.552663
ENSRNOG00000015438	-	0.574488	0.00967365	-	0.833195	9.35618e-07	-	0.902824	1.94929e-07	-	0.255876	0.149578	-	0.322777	0.0914882	-	0.0650619	0.728295
ENSRNOG00000007754	-	Inf	1	-	-	-	-	-	-	-	-Inf	0.991458	-	-Inf	0.984037	-	-	-
ENSRNOG00000046227	-	-0.173866	0.261936	-	-0.232916	0.191749	-	-0.134741	0.414489	-	-0.060476	0.780621	-	0.0331733	0.764905	-	0.0920272	0.578652
ENSRNOG00000004193	-	-0.400684	0.0230465	-	-0.347273	0.0694545	-	-0.469228	0.00573063	-	0.0507634	0.792242	-	-0.0747263	0.650316	-	-0.12726	0.480784
ENSRNOG00000017462	-	0.0420784	0.868573	-	0.101078	0.71327	-	-0.570327	0.0861064	-	0.057295	0.769876	-	-0.619602	0.00731287	-	-0.67768	0.0143155
ENSRNOG00000014169	-	-	-	-	Inf	1	-	-	-	-	Inf	1	-	-	-	-	-Inf	0.992965
ENSRNOG00000049403	-	-1.45428	0.610666	-	0.557744	0.85312	-	0.733836	0.674909	-	2.00302	0.329164	-	2.17874	0.217433	-	0.171586	0.923921
ENSRNOG00000048562	-	-0.41537	0.580805	-	-0.538116	0.512964	-	-0.326778	0.653072	-	-0.124102	0.893277	-	0.0824061	1	-	0.204735	0.856839
ENSRNOG00000010558	-	0.858642	9.95288e-05	-	0.80075	4.98172e-06	-	0.910192	8.65842e-09	-	-0.0591501	0.829893	-	0.0468817	0.81605	-	0.104165	0.625307
ENSRNOG00000002736	-	0.0486733	0.854837	-	-0.230538	0.357623	-	0.117178	0.572863	-	-0.281346	0.239005	-	0.0625231	0.712456	-	0.341715	0.207378
ENSRNOG00000017309	-	0.432806	0.0264684	-	0.564666	0.00408242	-	0.391218	0.0731577	-	0.1288	0.490836	-	-0.0471888	0.691345	-	-0.177683	0.273203
ENSRNOG00000022804	-	0.143161	0.393564	-	0.139253	0.451831	-	0.0624694	0.640215	-	-0.00610757	0.966223	-	-0.0873684	0.660617	-	-0.0828084	0.717185
ENSRNOG00000003717	-	-0.298377	0.123717	-	-0.142328	0.473514	-	-0.0541847	0.829159	-	0.153114	0.484532	-	0.236967	0.183942	-	0.0822028	0.614457
ENSRNOG00000058973	-	-0.166164	0.342346	-	-0.259249	0.151362	-	-0.18559	0.258688	-	-0.0955183	0.576494	-	-0.0255671	0.853597	-	0.0679993	0.689927
ENSRNOG00000001456	-	0.195262	0.248387	-	0.017249	0.973976	-	0.0990596	0.514116	-	-0.180209	0.311095	-	-0.102652	0.573551	-	0.0757553	0.59718
ENSRNOG00000024955	-	-0.0917514	0.590433	-	-0.0315963	0.818571	-	-0.0935551	0.551238	-	0.0575202	0.808638	-	-0.0081642	0.938577	-	-0.0675747	0.740552
ENSRNOG00000001339	-	-0.195075	0.252924	-	-0.240057	0.221636	-	-0.432926	0.0118532	-	-0.0462076	0.864584	-	-0.24342	0.174964	-	-0.198786	0.281049
ENSRNOG00000018029	-	-0.149524	0.736724	-	-0.0874761	0.948372	-	-0.00972865	0.994032	-	0.0588918	0.815436	-	0.133812	0.687762	-	0.07403	0.917723
ENSRNOG00000047706	-	0.426519	0.584386	-	-0.0479222	0.988454	-	-0.784295	0.646944	-	-0.473033	0.670997	-	-1.22009	0.359881	-	-0.74944	0.727753
ENSRNOG00000019614	-	-0.785934	0.0863249	-	-0.921698	0.0546396	-	-0.987857	0.0230381	-	-0.136586	0.830053	-	-0.205503	0.630012	-	-0.0702614	0.819231
ENSRNOG00000032472	up	3.4543	0.00881384	up	3.39125	0.00126938	-	2.6543	0.0516373	-	-0.0633877	0.959898	-	-0.800381	0.398862	-	-0.742271	0.338233
ENSRNOG00000000414	-	-0.855239	1.61029e-05	down	-1.29041	4.98149e-09	down	-1.01224	1.42686e-05	-	-0.435825	0.0889039	-	-0.161765	0.578847	-	0.272198	0.435839
ENSRNOG00000029844	-	0.758639	0.000302327	-	0.893381	2.52776e-05	-	0.866557	0.0126752	-	0.133284	0.444138	-	0.101549	0.621943	-	-0.0331243	1
ENSRNOG00000016254	-	0.285934	0.314	-	-0.340296	0.27165	-	0.355286	0.194106	-	-0.628545	0.0264575	-	0.0620463	0.809665	-	0.689426	0.0127295
ENSRNOG00000019568	-	-0.227288	0.278727	-	-0.32626	0.105683	-	-0.404132	0.0107985	-	-0.101831	0.657595	-	-0.18416	0.288519	-	-0.083549	0.575932
ENSRNOG00000049430	-	-0.389583	0.0345817	-	-0.360097	0.0705878	-	-0.356415	0.0512457	-	0.0277367	0.893367	-	0.0279807	0.85728	-	-0.0017399	0.988193
ENSRNOG00000027914	-	0.140505	0.497582	-	0.165122	0.452594	-	0.16628	0.398696	-	0.0226654	0.921373	-	0.0192977	0.913536	-	-0.00475703	1
ENSRNOG00000002004	-	0.930275	0.36446	-	0.387586	0.765284	-	1.22994	0.196392	-	-0.54017	0.598429	-	0.29549	0.771604	-	0.834813	0.363441
ENSRNOG00000000801	-	-0.969299	0.011363	down	-1.15689	0.00571729	-	-0.71875	0.0656653	-	-0.189377	0.599293	-	0.243741	0.471964	-	0.430688	0.227083
ENSRNOG00000001960	-	0.132073	0.895015	-	-0.850881	0.335375	-	0.747975	0.227367	-	-0.98147	0.19888	-	0.614289	0.287421	up	1.59389	0.0160446
ENSRNOG00000020674	-	-0.202867	0.202917	-	0.0298577	0.794453	-	-0.044447	0.840181	-	0.231147	0.171785	-	0.152794	0.29508	-	-0.0798193	0.643348
ENSRNOG00000043124	-	Inf	1	-	-	-	-	-	-	-	-Inf	0.991456	-	-Inf	0.984036	-	-	-
ENSRNOG00000012206	-	-0.135404	0.420117	-	-0.205757	0.233334	-	-0.16916	0.28931	-	-0.0728061	0.651313	-	-0.0407816	0.794457	-	0.0302313	0.823749
ENSRNOG00000012153	-	0.262999	0.114925	-	0.306378	0.0962888	-	0.557867	0.000425939	-	0.0416393	0.841991	-	0.289556	0.0696718	-	0.245936	0.149454
ENSRNOG00000000979	-	-0.845427	0.0329589	down	-1.13259	0.00629502	-	-0.498725	0.17282	-	-0.28952	0.51288	-	0.341385	0.433646	-	0.628477	0.142415
ENSRNOG00000046458	-	Inf	0.383783	-	-	-	-	-	-	-	-Inf	0.31396	-	-Inf	0.298136	-	-	-
ENSRNOG00000038437	-	-0.0527547	1	-	-Inf	0.978204	-	-0.289383	1	-	-Inf	0.991456	-	-0.26059	1	-	Inf	1
ENSRNOG00000045955	-	Inf	1	-	Inf	1	-	Inf	0.785743	-	0.031719	1	-	0.837909	1	-	0.800075	1
ENSRNOG00000013841	-	0.206824	0.233852	-	0.0418734	0.945555	-	0.0340079	0.884422	-	-0.167124	0.312539	-	-0.179069	0.270646	-	-0.0137665	0.97628
ENSRNOG00000001117	-	0.285241	0.490182	-	-0.288827	0.502368	-	0.151773	0.72694	-	-0.574563	0.132509	-	-0.137545	0.639162	-	0.43492	0.187519
ENSRNOG00000059715	-	-0.272369	0.294432	-	-0.197739	0.48507	-	0.168305	0.595679	-	0.0741294	0.773548	-	0.435971	0.0965884	-	0.359903	0.20963
ENSRNOG00000025310	-	0.366309	0.12026	-	0.517861	0.0405624	-	-0.219946	0.417533	-	0.147754	0.57665	-	-0.593239	0.0113822	-	-0.742872	0.00281839
ENSRNOG00000011599	-	-0.733638	0.00153426	-	-0.751131	0.0105976	down	-1.14543	1.59652e-06	-	-0.0188865	0.997278	-	-0.416491	0.118886	-	-0.399932	0.277509
ENSRNOG00000049829	-	0.711583	0.0439384	-	0.299314	0.342265	-	0.395952	0.400988	-	-0.411976	0.253786	-	-0.320823	0.550936	-	0.0898971	0.832116
ENSRNOG00000010205	-	0.0656839	0.816044	-	-0.0495769	0.800181	-	0.0922663	0.703142	-	-0.120143	0.687072	-	0.0174425	0.9452	-	0.135828	0.620852
ENSRNOG00000007646	-	-0.174942	0.320024	-	-0.308419	0.110175	-	-0.199013	0.248434	-	-0.136461	0.499674	-	-0.0314103	0.871339	-	0.103624	0.591277
ENSRNOG00000057794	-	-0.275706	0.702829	-	-0.621819	0.497042	-	-0.34445	0.627331	-	-0.349788	0.489367	-	-0.0760342	0.81617	-	0.271483	0.720816
ENSRNOG00000004131	-	-0.284046	0.0992823	-	-0.115961	0.564029	-	-0.0952733	0.551442	-	0.166337	0.362363	-	0.182529	0.294802	-	0.0146897	0.996338
ENSRNOG00000006002	-	0.56432	0.00336955	-	0.428181	0.0511488	-	0.790282	3.41399e-05	-	-0.139238	0.429404	-	0.219705	0.276763	-	0.356868	0.0684616
ENSRNOG00000060412	-	Inf	0.543602	-	Inf	1	-	Inf	1	-	-1.7897	0.747484	-	-1.63423	0.725849	-	0.154779	1
ENSRNOG00000020318	-	-0.0980172	0.617632	-	0.15743	0.471096	-	-0.142852	0.437226	-	0.253471	0.234965	-	-0.0510887	0.770119	-	-0.306552	0.130469
ENSRNOG00000040122	-	-0.437062	0.941227	-	-2.60662	0.42548	-	-1.03068	0.734429	-	-2.17708	0.565449	-	-0.602359	0.942253	-	1.57168	0.800571
ENSRNOG00000051170	-	-0.134244	0.408399	-	-0.223001	0.193305	-	-0.140639	0.348337	-	-0.0920694	0.589124	-	-0.0127808	0.902637	-	0.0774331	0.658237
ENSRNOG00000000888	-	0.215936	0.202413	-	0.408304	0.024569	-	0.404109	0.0127448	-	0.190263	0.29956	-	0.182015	0.263656	-	-0.00969623	0.95385
ENSRNOG00000025757	-	-0.687719	0.956943	-	-1.59904	0.734381	-	-0.915006	0.915558	-	-0.922094	0.979995	-	-0.239378	1	-	0.677589	1
ENSRNOG00000030027	-	0.0653318	0.83513	-	0.162232	0.608675	-	0.365316	0.195331	-	0.0947178	0.769305	-	0.294039	0.279451	-	0.197552	0.481092
ENSRNOG00000011839	-	0.0566551	0.764605	-	0.0711037	0.668799	-	0.0368474	0.825419	-	0.0130324	0.89162	-	-0.0251091	0.9069	-	-0.0396176	0.79076
ENSRNOG00000014215	-	0.393506	0.098739	-	0.361145	0.222258	-	0.780821	8.1062e-06	-	-0.0335196	0.842263	-	0.382092	0.0208348	-	0.41352	0.0293512
ENSRNOG00000036692	-	-0.0153225	0.922507	-	0.044826	0.799391	-	-0.196926	0.189194	-	0.0569115	0.749422	-	-0.188534	0.205889	-	-0.246744	0.134669
ENSRNOG00000011108	-	-	-	-	-	-	-	Inf	1	-	-	-	-	Inf	1	-	Inf	1
ENSRNOG00000022012	-	0.182107	0.939981	-	-0.780708	0.502248	-	-0.611384	0.544595	-	-0.963083	0.34304	-	-0.797605	0.378179	-	0.16272	1
ENSRNOG00000003191	-	-0.522476	0.0242707	-	-0.489089	0.0461659	-	-0.492993	0.0335999	-	0.0325577	0.905798	-	0.0243434	0.895197	-	-0.0104056	1
ENSRNOG00000009153	-	0.420949	0.0113398	-	0.308227	0.0740458	-	0.396458	0.00740585	-	-0.116042	0.521456	-	-0.0319904	0.91188	-	0.0827085	0.57966
ENSRNOG00000046086	-	0.139007	0.671702	-	-0.178491	0.680945	-	0.231205	0.447727	-	-0.318711	0.310731	-	0.0850574	0.683706	-	0.402757	0.194654
ENSRNOG00000014945	-	-0.263309	0.137881	-	-0.380952	0.0435036	-	-0.259626	0.138638	-	-0.120263	0.51882	-	-0.00276167	0.996698	-	0.115693	0.502501
ENSRNOG00000017123	-	-0.335355	0.0332856	-	-0.240064	0.148279	-	-0.48253	0.00141147	-	0.0925522	0.646584	-	-0.153492	0.316205	-	-0.247961	0.162916
ENSRNOG00000051232	down	-1.2957	8.24483e-16	-	-0.852671	3.11069e-05	down	-1.49362	3.13141e-22	-	0.440066	0.244099	-	-0.203348	0.297689	-	-0.645993	0.0852475
ENSRNOG00000048577	up	1.03441	0.0016614	up	1.15415	0.000548442	up	1.10832	0.000620693	-	0.116372	0.676008	-	0.0676089	0.843235	-	-0.0505796	0.825888
ENSRNOG00000008625	-	1.35364	0.0677577	-	0.32841	0.697768	-	1.23986	0.101993	-	-1.03009	0.166184	-	-0.124085	0.875918	-	0.905491	0.255184
ENSRNOG00000039057	-	-Inf	0.692422	-	-1.33954	0.952281	-	-0.0767807	1	-	Inf	1	-	Inf	0.71582	-	1.2697	1
ENSRNOG00000014633	-	-0.031599	0.856617	-	0.081528	0.654868	-	0.0640054	0.712757	-	0.111116	0.554211	-	0.0895739	0.609845	-	-0.0231316	0.879322
ENSRNOG00000048961	up	6.15967	1.70371e-09	up	5.7363	1.07851e-07	up	5.20119	5.34067e-05	-	-0.422318	0.486825	-	-0.967245	0.114531	-	-0.545751	0.365083
ENSRNOG00000016412	-	0.788288	0.00471545	-	0.320656	0.501785	-	0.814992	0.00312607	-	-0.467922	0.0947309	-	0.0206471	0.902862	-	0.486482	0.0754699
ENSRNOG00000002338	-	0.407287	0.19941	-	0.236122	0.46672	-	0.521672	0.0867741	-	-0.174727	0.608827	-	0.107288	0.701355	-	0.280397	0.364047
ENSRNOG00000058444	-	0.806614	0.304502	-	-1.10875	0.355564	-	0.935342	0.184668	down	-1.91936	0.0241716	-	0.121041	0.813763	up	2.03713	0.0111395
ENSRNOG00000029756	-	-0.0252186	0.950135	-	-0.339235	0.413795	-	0.184014	0.686487	-	-0.316904	0.399867	-	0.201197	0.601384	-	0.515905	0.166166
ENSRNOG00000043167	up	1.3181	1.03177e-06	-	0.830326	0.00266521	up	1.39223	1.16725e-06	-	-0.487884	0.0145926	-	0.0679694	0.753116	-	0.554304	0.00448715
ENSRNOG00000006281	-	2.6516	0.302138	-	-Inf	0.978207	-	1.24061	0.862885	-	-Inf	0.0995421	-	-1.41857	0.493953	-	Inf	0.527504
ENSRNOG00000002436	-	0.893376	0.08957	-	-0.224561	0.814837	-	0.7828	0.274003	down	-1.11946	0.0328516	-	-0.117093	0.771094	-	1.00035	0.201044
ENSRNOG00000004000	-	-0.0475363	0.844932	-	-0.0930374	0.764445	-	-0.152556	0.499509	-	-0.0467163	0.911302	-	-0.110462	0.614587	-	-0.0652407	0.721795
ENSRNOG00000009377	-	-0.168678	0.326342	-	-0.111137	0.548401	-	-0.200615	0.223855	-	0.0551318	0.778715	-	-0.0382538	0.812604	-	-0.0950656	0.602452
ENSRNOG00000049193	-	0.0273001	1	-	-Inf	0.978204	-	-Inf	0.971327	-	-Inf	0.991457	-	-Inf	0.984037	-	-	-
ENSRNOG00000028041	-	-0.130434	0.835257	-	-0.569797	0.299084	-	-0.459021	0.345815	-	-0.443603	0.394451	-	-0.335728	0.456093	-	0.106581	0.944832
ENSRNOG00000010005	-	-0.0556735	0.759437	-	-0.0372872	0.836873	-	-0.128848	0.456006	-	0.0160823	0.95181	-	-0.0789859	0.645802	-	-0.096803	0.617365
ENSRNOG00000059878	-	0.314983	0.599243	-	0.761204	0.142658	-	0.613482	0.260162	-	0.444644	0.334215	-	0.294095	0.575321	-	-0.152042	0.704969
ENSRNOG00000014744	-	0.0772781	0.66599	-	-0.0259938	0.897432	-	0.0562758	0.80526	-	-0.105443	0.588632	-	-0.027553	0.817313	-	0.0762049	0.740778
ENSRNOG00000011077	-	-0.471599	0.00360472	-	-0.703472	6.93458e-05	-	-0.467243	0.00247974	-	-0.234264	0.194957	-	-0.00189048	0.956321	-	0.230356	0.198096
ENSRNOG00000046494	-	Inf	1	-	-	-	-	Inf	0.326467	-	-Inf	0.991456	-	2.18025	0.490182	-	Inf	0.265254
ENSRNOG00000047945	-	-1.40635	0.109906	-	-1.231	0.123515	down	-2.31558	0.0199011	-	0.173084	0.805323	-	-0.912889	0.194548	down	-1.08815	0.014005
ENSRNOG00000001159	-	1.42406	0.0640511	-	0.441057	0.721861	-	1.58849	0.0874093	-	-0.990983	0.077006	-	0.157064	0.727802	-	1.14541	0.0862859
ENSRNOG00000019528	-	0.688334	0.0137395	-	0.9401	0.00207687	-	0.730462	0.000515557	-	0.248219	0.446978	-	0.034025	0.919833	-	-0.215228	0.391939
ENSRNOG00000028149	-	-0.103426	0.638304	-	0.232438	0.346649	-	0.0996925	0.667379	-	0.333591	0.143376	-	0.197193	0.366722	-	-0.138354	0.539122
ENSRNOG00000036660	-	0.180021	0.318261	-	0.240281	0.237514	-	0.232504	0.218995	-	0.0581362	0.814425	-	0.047348	0.877332	-	-0.0127525	0.91731
ENSRNOG00000007147	-	0.137756	0.936673	-	0.260316	0.788786	-	-0.905983	0.276674	-	0.124539	0.904123	-	-1.0444	0.168309	-	-1.17038	0.156197
ENSRNOG00000013851	-	0.235975	0.661165	-	0.538646	0.352243	-	0.173598	0.784	-	0.303415	0.374678	-	-0.0685244	0.722483	-	-0.374026	0.301716
ENSRNOG00000031694	-	Inf	1	-	-	-	-	-	-	-	-Inf	0.991456	-	-Inf	0.984035	-	-	-
ENSRNOG00000020004	-	0.160681	0.382939	-	0.0266777	0.848107	-	0.0544852	0.682789	-	-0.136885	0.53483	-	-0.113399	0.607991	-	0.0221747	0.881589
ENSRNOG00000000700	-	-0.858834	0.14677	-	-0.128881	0.894064	-	-0.366525	0.545938	-	0.727601	0.220393	-	0.486169	0.673348	-	-0.242317	0.663516
ENSRNOG00000029055	-	-0.885262	0.530348	-	-1.69338	0.270189	-	-0.218691	0.821135	-	-0.798931	0.705217	-	0.671253	0.682404	-	1.46917	0.319722
ENSRNOG00000021132	-	0.00991739	0.959307	-	0.265718	0.140338	-	0.125719	0.423952	-	0.254107	0.165365	-	0.110081	0.484712	-	-0.145503	0.422952
ENSRNOG00000018148	-	-0.164358	0.713014	-	-0.0515225	0.951931	-	-0.131572	0.813663	-	0.10905	0.786325	-	0.0254207	0.930479	-	-0.0852371	0.875844
ENSRNOG00000014317	-	-0.447529	0.00790173	-	-0.31617	0.0820015	-	-0.449611	0.00741166	-	0.128931	0.503485	-	-0.00850598	0.982799	-	-0.139201	0.498114
ENSRNOG00000015086	-	-	-	-	Inf	0.79423	-	-	-	-	Inf	0.738588	-	-	-	-	-Inf	0.720223
ENSRNOG00000015250	-	0.0284851	0.876567	-	0.0261048	0.87123	-	-0.0590872	0.705294	-	-0.00509099	0.997753	-	-0.0944926	0.560495	-	-0.0907506	0.576621
ENSRNOG00000005788	-	-0.322163	0.16781	-	-0.0914791	0.693885	-	-0.14409	0.561805	-	0.228855	0.361464	-	0.171483	0.41956	-	-0.0592098	0.874835
ENSRNOG00000000540	-	0.469866	0.0168985	-	0.34383	0.127352	-	0.536707	0.00479248	-	-0.128511	0.501401	-	0.0612611	0.738758	-	0.18752	0.314864
ENSRNOG00000030326	-	-Inf	0.983819	-	-Inf	0.978209	-	-Inf	0.971332	-	-	-	-	-	-	-	-	-
ENSRNOG00000009298	-	0.119202	0.622003	-	0.182461	0.449552	-	0.288591	0.214799	-	0.0611999	0.785012	-	0.162838	0.378561	-	0.0998797	0.5946
ENSRNOG00000013036	-	-	-	-	Inf	1	-	-	-	-	Inf	1	-	-	-	-	-Inf	0.992963
ENSRNOG00000059322	-	-0.119208	0.760871	-	0.203693	0.564999	-	0.511298	0.0677556	-	0.320964	0.487057	-	0.623736	0.0866429	-	0.301861	0.47369
ENSRNOG00000006604	-	0.988502	0.562043	-	1.01539	0.603517	-	0.448185	0.851561	-	0.0175666	1	-	-0.554275	0.788408	-	-0.574791	0.843488
ENSRNOG00000017647	-	-0.258995	0.254407	-	-0.292941	0.244941	-	-0.453758	0.0491118	-	-0.0350015	0.935268	-	-0.200159	0.400713	-	-0.16689	0.482641
ENSRNOG00000007975	-	0.317863	0.144974	-	0.0143198	0.982462	-	0.447816	0.0105184	-	-0.305602	0.166269	-	0.123282	0.568167	-	0.427043	0.0207886
ENSRNOG00000024036	-	0.130558	0.503298	-	0.263863	0.203975	-	0.321976	0.10663	-	0.130007	0.53127	-	0.184118	0.376005	-	0.052969	0.873364
ENSRNOG00000000561	-	0.0179887	0.945155	-	0.164215	0.317326	-	0.313665	0.0813927	-	0.145172	0.414296	-	0.29153	0.1303	-	0.144416	0.352163
ENSRNOG00000042228	-	-0.584651	0.000191651	-	-0.454283	0.00875427	-	-0.702512	6.33962e-06	-	0.128214	0.459148	-	-0.122846	0.412199	-	-0.252598	0.141115
ENSRNOG00000048891	-	0.139446	0.427911	-	-0.0497119	0.727487	-	0.212248	0.18332	-	-0.191481	0.283119	-	0.0662217	0.639733	-	0.255684	0.122983
ENSRNOG00000004904	-	0.16818	0.307282	-	0.222785	0.187414	-	0.181373	0.234207	-	0.0528486	0.71824	-	0.00729085	0.925893	-	-0.0467721	0.765136
ENSRNOG00000016610	-	-0.0413509	0.820678	-	-0.0972253	0.624075	-	-0.261718	0.105109	-	-0.0581591	0.77742	-	-0.226619	0.161032	-	-0.170081	0.316958
ENSRNOG00000023407	-	0.131013	0.8188	-	0.365547	0.524342	-	0.164022	0.813071	-	0.233596	0.706973	-	0.0284495	1	-	-0.207569	0.691443
ENSRNOG00000003948	-	0.00718036	0.967047	-	-0.127462	0.567676	-	-0.0468941	0.843596	-	-0.136781	0.527971	-	-0.0603794	0.774675	-	0.0745843	0.713955
ENSRNOG00000052687	-	-0.297919	0.0739788	-	-0.173216	0.328215	-	-0.181874	0.273888	-	0.122752	0.526131	-	0.11004	0.485675	-	-0.0144226	0.982147
ENSRNOG00000058436	-	0.0664	0.930122	-	-0.253826	0.667443	-	0.148922	0.816505	-	-0.321538	0.440179	-	0.0781836	0.883092	-	0.398289	0.419179
ENSRNOG00000055822	-	-0.946066	0.65829	-	0.845158	0.503137	-	1.3289	0.247335	-	1.78949	0.216785	-	2.27823	0.0852188	-	0.485111	0.726363
ENSRNOG00000001174	-	1.37454	0.426454	-	0.089419	1	-	1.72848	0.258979	-	-1.29782	0.450212	-	0.339708	0.804663	-	1.63547	0.304599
ENSRNOG00000001293	-	0.24966	0.14603	-	0.268951	0.132594	-	0.303818	0.0662911	-	0.0174336	0.879924	-	0.0481919	0.770913	-	0.029205	0.923491
ENSRNOG00000015558	-	-0.469879	0.00537444	-	-0.156538	0.394138	-	-0.509925	0.00137684	-	0.310646	0.100208	-	-0.0457119	0.71818	-	-0.357792	0.0403183
ENSRNOG00000001769	-	-0.158208	0.423917	-	-0.310245	0.15761	-	-0.168747	0.53053	-	-0.153746	0.556777	-	-0.0178776	0.974162	-	0.134662	0.589365
ENSRNOG00000043348	-	-0.408043	0.0128729	-	-0.112221	0.571773	-	-0.319458	0.0448132	-	0.293742	0.0992024	-	0.0828917	0.626511	-	-0.212431	0.234034
ENSRNOG00000058898	-	0.135149	0.389162	-	0.0763767	0.697206	-	0.136751	0.397162	-	-0.0613609	0.693277	-	-0.00464225	0.930485	-	0.0549575	0.746296
ENSRNOG00000027516	-	0.532977	0.746761	-	0.52525	0.715423	-	0.136618	1	-	-0.00455608	1	-	-0.394691	0.790487	-	-0.389144	0.75069
ENSRNOG00000020700	-	-0.270153	0.237407	-	-0.0539367	0.795812	-	0.00328802	0.946458	-	0.214212	0.398343	-	0.26825	0.195374	-	0.0521314	0.7324
ENSRNOG00000012964	-	-0.356725	0.923881	-	-0.0212777	1	-	-0.932406	0.61391	-	0.32566	0.9275	-	-0.586428	0.78213	-	-0.91396	0.594279
ENSRNOG00000023452	-	0.114953	0.760973	-	0.0931184	0.717564	-	0.338115	0.264091	-	-0.0255353	0.980531	-	0.216238	0.490929	-	0.240223	0.498139
ENSRNOG00000027505	-	-Inf	0.983818	-	-Inf	0.978207	-	-Inf	0.971331	-	-	-	-	-	-	-	-	-
ENSRNOG00000003743	-	-0.0334364	0.874677	-	0.0043524	0.980113	-	-0.0203313	0.926176	-	0.0348891	0.878043	-	0.00685603	0.980315	-	-0.0297409	0.886912
ENSRNOG00000019651	-	0.072686	0.644115	-	0.16735	0.382557	-	0.15726	0.326047	-	0.0913619	0.674704	-	0.0771587	0.651552	-	-0.0158873	0.979408
ENSRNOG00000004084	-	0.107315	0.94552	-	0.462676	0.69576	-	0.50034	0.675512	-	0.350221	0.797821	-	0.386733	0.782432	-	0.0340579	1
ENSRNOG00000016321	-	0.191929	0.273584	-	0.109151	0.540657	-	0.545767	0.000702662	-	-0.0845144	0.695451	-	0.348091	0.0287308	-	0.430818	0.0162064
ENSRNOG00000007508	-	0.517551	0.0668199	-	0.798119	0.010449	-	0.412113	0.0874103	-	0.278061	0.307466	-	-0.110624	0.625009	-	-0.390926	0.130992
ENSRNOG00000036865	-	-	-	-	-	-	-	Inf	0.597617	-	-	-	-	Inf	0.579084	-	Inf	0.570144
ENSRNOG00000004874	-	0.660425	0.185654	-	0.377191	0.501853	-	0.388868	0.480183	-	-0.282109	0.54685	-	-0.276705	0.450925	-	0.00365372	0.970862
ENSRNOG00000037978	-	-	-	-	Inf	1	-	-	-	-	Inf	1	-	-	-	-	-Inf	0.992965
ENSRNOG00000025997	-	0.208557	0.225689	-	0.186071	0.326863	-	0.302663	0.068673	-	-0.0242428	0.886853	-	0.0882971	0.601257	-	0.110617	0.532689
ENSRNOG00000015389	-	-0.575653	0.0267571	-	-0.337505	0.23609	-	-0.722148	0.00533517	-	0.236027	0.383233	-	-0.151103	0.400651	-	-0.389611	0.148422
ENSRNOG00000009291	-	-0.0529428	0.898358	-	-0.469761	0.483309	-	0.371279	0.388272	-	-0.417268	0.346757	-	0.416689	0.0177866	-	0.832612	0.0215413
ENSRNOG00000025504	-	0.720176	2.30837e-05	-	0.956601	0.00116843	-	0.50413	0.0351733	-	0.233747	0.370852	-	-0.221406	0.212319	-	-0.457176	0.099377
ENSRNOG00000018387	-	-0.132209	0.487843	-	-0.0527695	0.77828	-	0.140276	0.419918	-	0.0774516	0.733722	-	0.266188	0.138179	-	0.187129	0.313796
ENSRNOG00000021619	-	1.59703	0.82098	-	-Inf	0.978204	-	-Inf	0.971327	-	-Inf	0.468988	-	-Inf	0.452169	-	-	-
ENSRNOG00000036813	-	0.230608	0.501523	-	-0.0389923	0.937447	-	0.0693183	0.835601	-	-0.272057	0.416197	-	-0.167461	0.625702	-	0.103	0.751757
ENSRNOG00000006139	-	-0.500316	0.00290639	-	-0.531934	0.00349365	-	-0.806216	1.24341e-06	-	-0.0329774	0.854634	-	-0.31172	0.0716322	-	-0.280764	0.140697
ENSRNOG00000046289	-	-0.189274	1	-	2.91203	0.204035	-	3.08336	0.171647	-	3.08783	0.160112	-	3.2561	0.157189	-	0.165503	0.861139
ENSRNOG00000003498	-	0.0661228	0.9601	-	-0.633985	0.340542	-	-0.139796	0.825714	-	-0.702238	0.242865	-	-0.208594	0.702157	-	0.491553	0.468396
ENSRNOG00000017969	-	-	-	-	Inf	1	-	-	-	-	Inf	1	-	-	-	-	-Inf	0.992965
ENSRNOG00000019529	-	-0.403571	0.0147687	-	-0.404517	0.0232755	-	-0.481676	0.00248683	-	-0.00326753	0.967207	-	-0.0845374	0.591455	-	-0.0830899	0.649278
ENSRNOG00000022778	-	0.0805898	0.638816	-	0.127921	0.527128	-	0.197764	0.247551	-	0.0448692	0.858084	-	0.11162	0.535613	-	0.0646413	0.708707
ENSRNOG00000019831	-	-0.178242	0.314917	-	-0.245563	0.191184	-	-0.0116537	0.961578	-	-0.0697635	0.703217	-	0.159267	0.350128	-	0.227555	0.21055
ENSRNOG00000017882	-	0.305421	0.0937458	-	0.29854	0.27743	-	0.448188	0.0103233	-	-0.00835156	0.903225	-	0.137128	0.427441	-	0.143617	0.445914
ENSRNOG00000023340	-	-0.350045	0.806785	-	-0.0652076	0.996029	-	-0.609714	0.547223	-	0.278491	0.885413	-	-0.265352	0.790736	-	-0.545297	0.594308
ENSRNOG00000005190	-	-0.152641	0.485066	-	-0.13758	0.533868	-	-0.0402852	0.876711	-	0.0139903	0.932797	-	0.107259	0.533757	-	0.0913335	0.638084
ENSRNOG00000006470	-	-0.151551	1	-	-Inf	0.978209	-	-Inf	0.971332	-	-Inf	0.991458	-	-Inf	0.984037	-	-	-
ENSRNOG00000003253	-	0.0176005	0.919971	-	0.0934107	0.547845	-	-0.137821	0.401576	-	0.0742718	0.653647	-	-0.160755	0.397929	-	-0.236785	0.210302
ENSRNOG00000019050	up	5.8431	0.0189905	-	2.57617	0.109432	-	5.08473	0.169937	-	-3.27704	0.100987	-	-0.76701	0.594089	-	2.50898	0.38877
ENSRNOG00000018426	-	-0.152367	0.332601	-	0.150089	0.365168	-	-0.116393	0.433317	-	0.300596	0.0882371	-	0.0303212	0.864699	-	-0.271833	0.102221
ENSRNOG00000010134	-	0.716789	0.00508156	-	1.1273	0.124401	up	1.64642	0.0081269	-	0.41146	0.460786	-	0.92427	0.0752941	-	0.511799	0.448693
ENSRNOG00000039852	-	0.221446	0.213041	-	0.14685	0.46593	-	0.102687	0.540193	-	-0.0777269	0.667602	-	-0.12596	0.485961	-	-0.0499024	0.840915
ENSRNOG00000003472	-	0.919843	1.70486e-08	-	0.753372	0.0102165	-	0.976207	9.19453e-10	-	-0.16799	0.397362	-	0.0511738	0.811214	-	0.216871	0.29795
ENSRNOG00000037082	-	Inf	0.545535	-	-	-	-	-	-	-	-Inf	0.472048	-	-Inf	0.455153	-	-	-
ENSRNOG00000000519	-	-0.11201	0.515179	-	-0.0664195	0.725458	-	-0.209248	0.168801	-	0.0426258	0.82282	-	-0.103392	0.464912	-	-0.147612	0.360584
ENSRNOG00000007655	-	0.301745	0.418428	-	0.461808	0.18791	-	0.715556	0.0265035	-	0.157854	0.594741	-	0.406826	0.152946	-	0.247568	0.425403
ENSRNOG00000016829	-	0.135311	0.517427	-	0.291965	0.0968196	-	0.28699	0.13595	-	0.155642	0.397463	-	0.146631	0.48007	-	-0.0109851	0.971189
ENSRNOG00000011459	-	0.0308761	0.873509	-	-0.151299	0.563642	-	-0.278682	0.228433	-	-0.186309	0.511135	-	-0.318306	0.250496	-	-0.133246	0.568877
ENSRNOG00000048470	-	0.0104931	0.965196	-	0.383056	0.122183	-	0.0970941	0.717062	-	0.370378	0.12905	-	0.0801774	0.780098	-	-0.291673	0.20157
ENSRNOG00000014485	-	-0.188226	0.266769	-	-0.142813	0.449153	-	-0.206422	0.253811	-	0.0434204	0.805661	-	-0.024134	0.978214	-	-0.0693901	0.77178
ENSRNOG00000024923	-	-0.0285676	0.939189	-	-0.109354	0.717905	-	-0.270681	0.387762	-	-0.0843862	0.743894	-	-0.247974	0.327612	-	-0.165297	0.546231
ENSRNOG00000012164	-	-0.148834	0.679664	-	-0.155693	0.747977	-	0.161189	0.610515	-	-0.0110007	0.964542	-	0.301766	0.297074	-	0.311515	0.369875
ENSRNOG00000007728	-	0.220508	0.202301	-	0.171658	0.326543	-	0.6157	0.00013687	-	-0.0511756	0.84528	-	0.389062	0.0150219	-	0.438565	0.0151277
ENSRNOG00000049918	-	0.210524	0.648774	-	-0.472365	0.408217	-	0.324353	0.396898	-	-0.684307	0.0836506	-	0.104973	0.655024	-	0.788612	0.00696224
ENSRNOG00000019404	-	-	-	-	Inf	1	-	Inf	1	-	Inf	1	-	Inf	1	-	-0.0906651	1
ENSRNOG00000061101	-	-0.769339	0.059186	down	-1.08055	0.0110542	-	-0.827185	0.0518191	-	-0.314185	0.479945	-	-0.0648485	0.995097	-	0.246975	0.515224
ENSRNOG00000021723	-	-1.11089	0.639429	-	-1.71432	0.469586	-	0.468929	0.807953	-	-0.61326	0.972728	-	1.5677	0.332032	-	2.18101	0.212661
ENSRNOG00000002986	-	-0.375214	0.941329	-	-0.460787	0.909562	-	0.780907	0.677256	-	-0.0803136	1	-	1.15371	0.455122	-	1.23377	0.436336
ENSRNOG00000057589	down	-1.44689	1.37773e-14	down	-1.27224	1.19518e-10	down	-1.43333	7.76122e-15	-	0.171918	0.479476	-	0.00671295	0.919763	-	-0.167277	0.532684
ENSRNOG00000018450	-	-0.0501993	0.857107	-	-0.396765	0.250362	-	-0.434283	0.403497	-	-0.349045	0.185988	-	-0.391568	0.369742	-	-0.0438047	0.987238
ENSRNOG00000022491	-	0.420363	0.316055	-	0.411299	0.262785	-	0.531329	0.145195	-	-0.0110572	0.984765	-	0.107518	0.764273	-	0.116172	0.818131
ENSRNOG00000011414	-	0.295482	0.067507	-	0.503909	0.00335753	-	0.492296	0.00119372	-	0.206531	0.224293	-	0.191001	0.200924	-	-0.0171241	0.912851
ENSRNOG00000021518	-	-1.18167	0.967989	-	-Inf	0.692532	-	-Inf	0.674467	-	-Inf	0.991456	-	-Inf	0.984036	-	-	-
ENSRNOG00000019532	-	0.0213273	0.886652	-	0.141333	0.418796	-	0.128988	0.369421	-	0.117522	0.518567	-	0.101155	0.486704	-	-0.0179986	0.968806
ENSRNOG00000029966	-	0.0473084	0.856627	-	0.193777	0.480491	-	0.238948	0.35237	-	0.144382	0.600725	-	0.185241	0.466431	-	0.0393831	0.892798
ENSRNOG00000017154	-	-0.330551	0.0463546	-	-0.377944	0.0545089	-	-0.368898	0.0237202	-	-0.0497501	0.764987	-	-0.044602	0.812572	-	0.00302597	0.916372
ENSRNOG00000014712	-	1.14853	0.0572216	-	0.638921	0.341285	-	2.00936	0.0874921	-	-0.508792	0.367805	-	0.860431	0.387009	-	1.36834	0.21444
ENSRNOG00000054157	-	-0.0116974	0.945428	-	0.0960169	0.608813	-	-0.178283	0.215837	-	0.105756	0.589921	-	-0.171454	0.240134	-	-0.279533	0.101253
ENSRNOG00000061699	-	-	-	-	-	-	-	Inf	0.798158	-	-	-	-	Inf	0.748272	-	Inf	0.744561
ENSRNOG00000030962	-	0.229574	0.696512	-	0.37516	0.487204	-	0.52537	0.318809	-	0.144376	0.784557	-	0.29141	0.569677	-	0.145203	0.829146
ENSRNOG00000037380	-	-0.393272	0.725405	-	-0.0844221	1	-	-0.0754237	0.989418	-	0.306912	0.747431	-	0.311693	0.793512	-	0.00418453	1
ENSRNOG00000016603	-	-0.533364	0.948826	-	0.0913659	1	-	-0.349234	1	-	0.624035	0.865313	-	0.184033	1	-	-0.444603	0.972747
ENSRNOG00000049724	-	0.26463	0.402751	-	0.25212	0.418982	-	0.366243	0.26383	-	-0.0158973	1	-	0.0968613	0.799778	-	0.110942	0.815758
ENSRNOG00000004032	down	-1.78588	2.02219e-11	down	-1.76704	6.8014e-11	down	-1.82983	1.44577e-11	-	0.0165252	0.996856	-	-0.0504328	0.794888	-	-0.0689693	0.803072
ENSRNOG00000012074	-	0.110592	0.53361	-	-0.0445598	0.819963	-	0.00182096	0.962518	-	-0.156944	0.426216	-	-0.115141	0.470387	-	0.0402595	0.881955
ENSRNOG00000015421	-	-0.0827631	0.896374	-	0.099754	0.857526	-	0.212491	0.632067	-	0.178614	0.707564	-	0.288678	0.490557	-	0.107744	0.808081
ENSRNOG00000031852	-	0.236719	0.707314	-	-1.4051	0.0618843	-	-0.0253263	0.988482	down	-1.64445	0.0125389	-	-0.270197	0.604046	-	1.37399	0.0534446
ENSRNOG00000015334	-	0.0710852	0.666951	-	0.161573	0.383512	-	0.158244	0.346392	-	0.088021	0.653675	-	0.0809036	0.658039	-	-0.00899657	0.945549
ENSRNOG00000029571	-	0.168211	0.377517	-	0.420897	0.0388136	-	0.681766	0.000206682	-	0.250612	0.222658	-	0.508229	0.00566509	-	0.255852	0.195869
ENSRNOG00000024863	-	0.0883481	0.617663	-	0.122404	0.515814	-	0.0270076	0.912975	-	0.0308622	0.866933	-	-0.0681063	0.662921	-	-0.100552	0.552373
ENSRNOG00000031408	-	-0.620882	0.624619	-	-0.229191	0.923381	-	-0.0936256	0.965495	-	0.390861	0.764732	-	0.519598	0.713249	-	0.128078	1
ENSRNOG00000005561	-	1.16735	0.704713	-	1.53189	0.509948	-	0.774678	0.906922	-	0.367149	0.902932	-	-0.394985	0.934831	-	-0.765454	0.688127
ENSRNOG00000010821	-	-0.184238	0.4423	-	-0.0322074	0.914411	-	0.000204639	1	-	0.149944	0.538461	-	0.179699	0.439921	-	0.0281473	0.937012
ENSRNOG00000013024	-	0.16757	0.621136	-	-0.72172	0.0745553	-	-0.100839	0.677885	-	-0.889598	0.00735679	-	-0.274185	0.288461	-	0.614297	0.0980885
ENSRNOG00000008390	-	-0.127594	0.46092	-	-0.0644167	0.701382	-	-0.172761	0.297989	-	0.0603997	0.783374	-	-0.0517892	0.755312	-	-0.113945	0.560164
ENSRNOG00000033855	-	-1.19158	0.768398	-	0.0841886	1	-	-0.358669	1	-	1.26822	0.676187	-	0.821901	0.860696	-	-0.446896	0.9728
ENSRNOG00000014475	-	0.147211	0.355023	-	0.0910171	0.675635	-	0.193625	0.212876	-	-0.0585163	0.670308	-	0.0408622	0.81203	-	0.0972611	0.511319
ENSRNOG00000052061	-	-	-	-	Inf	1	-	-	-	-	Inf	1	-	-	-	-	-Inf	0.992966
ENSRNOG00000055486	-	-Inf	0.983819	-	-Inf	0.978209	-	-Inf	0.971332	-	-	-	-	-	-	-	-	-
ENSRNOG00000049598	-	-0.100662	0.76519	-	0.153897	0.628895	-	0.0802456	0.756618	-	0.252026	0.409694	-	0.175126	0.516814	-	-0.0791276	0.844809
ENSRNOG00000024177	-	0.091749	1	-	-0.018456	1	-	-0.669815	0.6279	-	-0.109803	1	-	-0.761231	0.507381	-	-0.655678	0.574149
ENSRNOG00000008443	-	0.284463	0.183929	-	0.294322	0.180461	-	0.397407	0.088516	-	0.00827738	0.870064	-	0.106326	0.567015	-	0.0966422	0.731334
ENSRNOG00000049614	-	-0.169979	0.772339	-	-0.306361	0.594219	-	-0.603317	0.274814	-	-0.135378	0.833641	-	-0.4353	0.420455	-	-0.302046	0.609967
ENSRNOG00000049900	down	-1.9391	1.52485e-30	down	-1.65604	2.20948e-10	down	-1.42719	5.71384e-19	-	0.281177	0.571116	-	0.504976	0.0176269	-	0.22271	0.690039
ENSRNOG00000042634	-	1.07357	0.282606	-	-0.422361	0.873658	-	1.22174	0.177909	-	-1.49669	0.147836	-	0.138381	0.86896	-	1.63454	0.0785919
ENSRNOG00000042367	-	1.94155	0.641846	-	-Inf	0.978206	-	-0.14049	1	-	-Inf	0.314863	-	-2.083	0.537537	-	Inf	1
ENSRNOG00000046349	-	-0.359816	0.100157	-	-0.165807	0.51763	-	-0.263465	0.234933	-	0.192506	0.372643	-	0.0906933	0.647362	-	-0.103669	0.630911
ENSRNOG00000046245	-	0.45595	0.473248	-	-0.160273	0.880277	-	0.346146	0.558299	-	-0.618254	0.294866	-	-0.116631	0.896441	-	0.499853	0.394369
ENSRNOG00000015368	-	1.86086	0.232136	-	2.13077	0.149381	-	2.65232	0.293858	-	0.264542	0.876431	-	0.790775	0.725161	-	0.524721	0.841607
ENSRNOG00000018736	-	0.689238	0.12225	-	0.0786883	0.826956	up	1.11536	0.0389887	-	-0.608637	0.219716	-	0.420162	0.300788	-	1.02805	0.0932882
ENSRNOG00000037556	-	Inf	1	-	-	-	-	Inf	0.571708	-	-Inf	0.991456	-	1.59574	0.80668	-	Inf	0.508033
ENSRNOG00000009029	-	0.263081	0.104349	-	0.319714	0.068935	-	0.226371	0.145746	-	0.0541219	0.757167	-	-0.043073	0.796972	-	-0.0988558	0.570198
ENSRNOG00000022326	-	0.423172	0.541079	-	-0.307085	0.779309	-	-0.633251	0.391425	-	-0.731212	0.297068	-	-1.06002	0.0882737	-	-0.329978	0.601728
ENSRNOG00000013437	-	0.291487	0.090338	-	0.116615	0.4953	-	0.490572	0.0412688	-	-0.177366	0.411376	-	0.191203	0.349897	-	0.367073	0.185919
ENSRNOG00000015413	-	-0.149035	0.401459	-	-0.202421	0.276888	-	-0.45179	0.0095304	-	-0.0560251	0.754853	-	-0.308663	0.0788688	-	-0.254393	0.19171
ENSRNOG00000046133	-	-	-	-	-	-	-	Inf	1	-	-	-	-	Inf	1	-	Inf	1
ENSRNOG00000030788	-	-0.103442	0.864554	-	0.267694	0.495972	-	-0.080829	0.879881	-	0.367094	0.17793	-	0.0154814	0.988005	-	-0.35208	0.134468
ENSRNOG00000018255	-	-0.0886722	0.580822	-	-0.0171044	0.901193	-	-0.0497104	0.755055	-	0.0695038	0.723997	-	0.0331582	0.833177	-	-0.0380627	0.855516
ENSRNOG00000057755	-	0.0732943	0.900135	-	0.612254	0.273155	-	0.597682	0.198084	-	0.536194	0.286596	-	0.517088	0.194676	-	-0.0198711	0.995083
ENSRNOG00000013061	-	0.394653	0.212764	-	0.128833	0.769925	-	-0.263489	0.404254	-	-0.266438	0.350649	-	-0.664164	0.0227535	-	-0.399794	0.22547
ENSRNOG00000048017	-	Inf	0.110664	-	Inf	0.159224	-	Inf	0.440638	-	-0.334396	0.842692	-	-1.35987	0.482618	-	-1.02987	0.685695
ENSRNOG00000010415	-	0.0686462	0.825345	-	0.459055	0.135097	-	0.320582	0.135551	-	0.389038	0.276627	-	0.247857	0.398319	-	-0.143559	0.646322
ENSRNOG00000026952	-	0.956926	0.36389	-	0.546772	0.68375	-	0.935536	0.3491	-	-0.417356	0.677771	-	-0.0323009	1	-	0.382863	0.662605
ENSRNOG00000004400	down	-2.5085	1.58332e-21	down	-2.24447	7.64541e-18	down	-2.08875	1.69769e-16	-	0.262766	0.473113	-	0.415441	0.0710255	-	0.150058	0.511785
ENSRNOG00000021151	-	-0.188514	0.337529	-	-0.0553796	0.8323	-	-0.421536	0.023714	-	0.130633	0.510068	-	-0.23887	0.189467	-	-0.370856	0.0555693
ENSRNOG00000059344	-	0.0448804	0.800017	-	0.16339	0.362025	-	0.097612	0.548296	-	0.116921	0.518307	-	0.0472325	0.772627	-	-0.0716522	0.677197
ENSRNOG00000012611	-	0.365594	0.227189	-	0.0468078	0.882193	-	0.629437	0.03059	-	-0.319925	0.299088	-	0.258196	0.354009	-	0.577058	0.0509477
ENSRNOG00000015184	-	-2.06961	0.303833	-	-2.00093	0.334884	-	-1.33636	0.422393	-	0.0697368	1	-	0.722748	0.684335	-	0.651665	0.788423
ENSRNOG00000019019	-	0.285051	1	-	-0.792976	0.93526	-	-Inf	0.458181	-	-1.09259	0.775421	-	-Inf	0.301717	-	-Inf	0.70466
ENSRNOG00000046803	-	-0.110739	0.979473	-	0.125241	0.875584	-	0.751071	0.392515	-	0.236663	0.749352	-	0.855583	0.284867	-	0.6189	0.541849
ENSRNOG00000011489	-	-0.0127398	0.941132	-	0.051944	0.808763	-	0.0257551	0.891159	-	0.0626106	0.764919	-	0.03273	0.857406	-	-0.0318108	0.883242
ENSRNOG00000060460	-	0.0524621	0.952621	-	-0.558618	0.56629	-	-0.0429978	0.97787	-	-0.607589	0.306216	-	-0.100529	0.843284	-	0.506216	0.263933
ENSRNOG00000005715	-	0.142139	0.400534	-	0.209946	0.285159	-	0.177131	0.308585	-	0.0662801	0.786827	-	0.0308113	0.933781	-	-0.0379457	0.846933
ENSRNOG00000046946	-	0.452657	1	-	-1.08011	0.952615	-	0.273435	1	-	-1.5316	0.745752	-	-0.18617	1	-	1.33994	0.796782
ENSRNOG00000008534	-	Inf	0.385	-	Inf	0.584343	-	Inf	1	-	-0.481089	0.967135	-	-1.97251	0.535489	-	-1.48921	0.761158
ENSRNOG00000013764	-	-0.251165	0.517876	-	-0.973362	0.0304429	-	-0.300912	0.403724	-	-0.723554	0.108169	-	-0.0558015	0.869451	-	0.666203	0.159888
ENSRNOG00000016351	-	0.0439562	0.823375	-	0.0541383	0.832184	-	-0.00961126	0.900465	-	0.0083203	0.997504	-	-0.0594283	0.694714	-	-0.0695379	0.718078
ENSRNOG00000036688	-	0.104806	0.487802	-	0.145777	0.403528	-	0.0715286	0.606311	-	0.0380746	0.85667	-	-0.0400514	0.811839	-	-0.0798106	0.67967
ENSRNOG00000028368	-	0.386807	0.0137949	-	0.532956	0.00229332	-	0.44901	0.00311405	-	0.143812	0.443885	-	0.0566104	0.725011	-	-0.089054	0.627566
ENSRNOG00000005711	-	-0.215819	0.17675	-	-0.251664	0.13373	-	-0.113252	0.430339	-	-0.0380916	0.785961	-	0.097034	0.583387	-	0.133033	0.437822
ENSRNOG00000015781	-	-Inf	0.983817	-	-Inf	0.978206	-	-Inf	0.97133	-	-	-	-	-	-	-	-	-
ENSRNOG00000004280	-	0.582742	0.00438076	-	0.347922	0.054903	-	0.785617	1.33712e-06	-	-0.235686	0.350308	-	0.197531	0.2263	-	0.432047	0.0244416
ENSRNOG00000018865	-	-0.490471	0.0177079	-	-0.909118	6.58527e-05	-	-0.496106	0.0163036	-	-0.419535	0.073196	-	-0.0110684	1	-	0.406553	0.0688503
ENSRNOG00000052620	-	-0.0753014	0.641099	-	-0.0103425	0.997069	-	-0.0461561	0.81673	-	0.0628215	0.685747	-	0.0231297	0.838501	-	-0.0412492	0.806537
ENSRNOG00000020771	-	-0.133695	0.519911	-	0.116774	0.601184	-	-0.15526	0.445011	-	0.2486	0.254892	-	-0.0273604	0.898917	-	-0.277688	0.191174
ENSRNOG00000023809	-	-0.212448	0.765269	-	-0.303434	0.789835	-	0.584773	0.463435	-	-0.0885586	1	-	0.794399	0.163421	-	0.881652	0.24484
ENSRNOG00000006432	-	0.0387891	0.835868	-	0.199369	0.276101	-	0.0513956	0.743883	-	0.158695	0.385893	-	0.00667962	0.942805	-	-0.153737	0.401831
ENSRNOG00000060098	-	-0.213434	0.176903	-	-0.0406882	0.823248	-	-0.436147	0.00396046	-	0.170444	0.339583	-	-0.228766	0.13843	-	-0.401002	0.0187366
ENSRNOG00000024634	-	0.478784	1	-	1.35235	0.619602	-	0.584946	0.916442	-	0.870977	0.717146	-	0.10223	1	-	-0.769605	0.824198
ENSRNOG00000013461	-	-0.005956	0.982344	-	-0.0182047	0.92473	-	-0.041572	0.808887	-	-0.0145223	0.935294	-	-0.0417608	0.801131	-	-0.028981	0.878911
ENSRNOG00000006331	down	-1.4128	5.52531e-10	down	-1.2107	8.2123e-07	down	-1.46551	4.80044e-07	-	0.20133	0.585844	-	-0.0588251	0.960552	-	-0.262298	0.64944
ENSRNOG00000006320	-	-Inf	0.983818	-	-Inf	0.978207	-	-Inf	0.971331	-	-	-	-	-	-	-	-	-
ENSRNOG00000025724	-	0.262575	0.405591	-	0.148546	0.632671	-	0.41949	0.164476	-	-0.115429	0.753781	-	0.15077	0.601455	-	0.264559	0.404803
ENSRNOG00000007947	down	-1.20128	0.00182383	-	-0.995276	0.00275506	-	-0.112441	0.682408	-	0.205372	0.631895	up	1.08666	0.000314415	-	0.878887	0.000180658
ENSRNOG00000021660	-	-0.169696	0.350727	-	-0.13046	0.519606	-	-0.140425	0.409433	-	0.0374059	0.836805	-	0.0237898	0.927263	-	-0.0153638	0.89513
ENSRNOG00000000070	-	0.472253	0.402548	-	-0.145943	0.788071	-	0.118977	0.916208	-	-0.618633	0.208808	-	-0.357244	0.453085	-	0.258862	0.640774
ENSRNOG00000058891	-	0.652929	0.304363	-	0.521553	0.422273	-	0.247782	0.845045	-	-0.134869	0.8795	-	-0.41231	0.440382	-	-0.278657	0.533449
ENSRNOG00000015393	-	-	-	-	Inf	1	-	-	-	-	Inf	1	-	-	-	-	-Inf	0.992963
ENSRNOG00000042023	-	-1.18927	0.968295	-	-Inf	0.685706	-	-0.495177	1	-	-Inf	0.991457	-	0.679772	1	-	Inf	0.74352
ENSRNOG00000006392	-	-0.0121198	0.924676	-	0.0446172	0.858891	-	0.0705855	0.758473	-	0.0554178	0.793127	-	0.0782471	0.705113	-	0.020902	0.948181
ENSRNOG00000021492	-	0.0438819	0.786033	-	0.352111	0.0679219	-	0.00291708	0.951187	-	0.305788	0.130071	-	-0.0465911	0.702507	-	-0.35455	0.0537156
ENSRNOG00000021682	-	0.0954232	0.618977	-	0.440273	0.108023	-	0.492841	0.0072056	-	0.343825	0.221204	-	0.392099	0.0566111	-	0.0465091	0.970065
ENSRNOG00000057384	-	0.643288	0.0180224	-	0.651402	0.029347	-	0.582798	0.0280363	-	0.00509111	0.933541	-	-0.0668478	0.830417	-	-0.0744763	0.920415
ENSRNOG00000013662	-	1.24027	0.704349	-	-0.37377	1	-	0.899291	0.904773	-	-1.61	0.613905	-	-0.338653	0.935523	-	1.27487	0.831224
ENSRNOG00000016047	-	0.12851	0.420543	-	-0.107315	0.549161	-	0.0545374	0.716091	-	-0.237976	0.192757	-	-0.0803171	0.619526	-	0.155936	0.371614
ENSRNOG00000059984	-	0.766212	0.000331758	-	0.608712	0.0364418	-	0.401217	0.0541497	-	-0.159758	0.527816	-	-0.371092	0.0745715	-	-0.213124	0.461729
ENSRNOG00000015590	-	-0.336617	0.807154	-	0.0054346	1	-	0.597858	0.521623	-	0.339644	0.790606	-	0.926777	0.278404	-	0.584996	0.494474
ENSRNOG00000031251	-	-	-	-	Inf	1	-	-	-	-	Inf	1	-	-	-	-	-Inf	0.992963
ENSRNOG00000010063	-	0.877146	0.861048	-	0.736926	0.895926	-	-0.23077	1	-	-0.143658	1	-	-1.10806	0.752277	-	-0.963902	0.791758
ENSRNOG00000018091	-	-0.109146	0.485075	-	-0.094854	0.579956	-	-0.163001	0.283124	-	0.0120808	0.945425	-	-0.0598809	0.703678	-	-0.0737048	0.668857
ENSRNOG00000014456	down	-1.36294	0.00168227	down	-1.38408	0.00250454	down	-1.58676	0.000565608	-	-0.0214848	0.951665	-	-0.230407	0.175927	-	-0.210371	0.378342
ENSRNOG00000013835	-	Inf	0.7522	-	-	-	-	-	-	-	-Inf	0.689255	-	-Inf	0.673911	-	-	-
ENSRNOG00000032803	-	-0.281694	0.0973885	-	-0.356677	0.0553041	-	-0.26203	0.128903	-	-0.0764763	0.697252	-	0.0143647	0.887155	-	0.0891539	0.605002
ENSRNOG00000049982	-	0.31333	0.0837742	-	0.279104	0.165843	-	0.417152	0.0189403	-	-0.0371442	0.825523	-	0.0975106	0.602491	-	0.132472	0.480379
ENSRNOG00000056485	-	-0.0601764	0.877059	-	-0.39077	0.293378	-	-0.0716006	0.884793	-	-0.335182	0.357361	-	-0.0206163	1	-	0.313154	0.354233
ENSRNOG00000020532	up	1.43472	0.015363	-	1.0653	0.104012	-	1.11013	0.0723869	-	-0.369228	0.467033	-	-0.328932	0.530277	-	0.0385315	0.952387
ENSRNOG00000053244	-	-0.00386613	0.983863	-	0.219396	0.211363	-	0.0756617	0.715949	-	0.221205	0.226896	-	0.0743094	0.743844	-	-0.148678	0.330095
ENSRNOG00000001518	-	0.0545442	0.938214	-	-0.375759	0.351093	-	-0.275031	0.488781	-	-0.432544	0.215641	-	-0.336361	0.331951	-	0.0947975	0.672431
ENSRNOG00000030910	-	2.01615	0.295272	-	1.60598	0.502369	up	3.62203	0.00203177	-	-0.405397	0.825137	up	1.60509	0.0459144	up	2.00886	0.0194577
ENSRNOG00000030224	-	Inf	1	-	Inf	0.79423	-	-	-	-	0.706724	1	-	-Inf	0.984037	-	-Inf	0.720223
ENSRNOG00000040151	down	-7.90939	2.46244e-09	down	-7.69654	3.74679e-09	down	-8.55622	1.03743e-09	-	0.20758	1	-	-0.660927	0.945505	-	-0.870438	0.822609
ENSRNOG00000015347	-	0.0541096	0.869393	-	-0.0111298	0.91893	-	-0.173354	0.655973	-	-0.0688452	0.752363	-	-0.230543	0.483758	-	-0.165234	0.732232
ENSRNOG00000037718	-	2.88202	0.231794	-	2.01385	0.621805	-	-Inf	0.97133	-	-0.874256	0.69362	-	-Inf	0.0601269	-	-Inf	0.427591
ENSRNOG00000029935	-	-Inf	0.983818	-	0.627986	1	-	-Inf	0.971331	-	Inf	0.735922	-	-	-	-	-Inf	0.717451
ENSRNOG00000003544	-	-Inf	0.47824	-	0.736532	0.792412	-	-Inf	0.457456	-	Inf	0.176301	-	-	-	-	-Inf	0.16469
ENSRNOG00000037430	-	0.188946	0.274473	-	0.0792167	0.728016	-	0.0585849	0.75381	-	-0.112178	0.514382	-	-0.137149	0.403238	-	-0.0267895	0.925582
ENSRNOG00000001682	-	-0.958692	7.86098e-08	-	-0.643465	0.000505971	-	-0.713169	0.000870832	-	0.312951	0.141651	-	0.240104	0.436941	-	-0.0748193	0.703395
ENSRNOG00000014671	-	-0.712495	0.438777	-	-1.35776	0.189693	-	-0.613413	0.553419	-	-0.648822	0.633292	-	0.0948004	0.934417	-	0.740715	0.501886
ENSRNOG00000002052	-	-0.0347577	0.892397	-	-0.673417	0.127486	-	-0.110637	0.684982	-	-0.639575	0.00589427	-	-0.0826291	0.58879	-	0.555569	0.0438099
ENSRNOG00000031576	-	0.165695	0.492258	-	0.393582	0.0972131	-	-0.166627	0.482114	-	0.225143	0.313441	-	-0.338173	0.13452	-	-0.564767	0.0136009
ENSRNOG00000011917	-	-0.529168	0.646239	-	-0.936737	0.388837	-	-0.148143	0.919359	-	-0.408737	0.757489	-	0.375081	0.786795	-	0.781345	0.469735
ENSRNOG00000006905	-	0.366847	0.0338928	-	0.277911	0.119254	-	0.545844	0.000349551	-	-0.090454	0.591706	-	0.173781	0.261763	-	0.262069	0.115386
ENSRNOG00000016512	-	-0.155157	0.89715	-	-0.202441	0.946934	-	-0.451154	0.681958	-	-0.046676	1	-	-0.304233	0.783031	-	-0.258478	0.725402
ENSRNOG00000027997	-	1.58072	0.11852	-	1.38729	0.17166	-	0.731041	0.382928	-	-0.200042	0.805439	-	-0.858745	0.318107	-	-0.662109	0.455128
ENSRNOG00000015339	-	-0.100191	0.624965	-	-0.142683	0.443333	-	-0.0930829	0.630097	-	-0.0455452	0.757073	-	0.00049489	0.990898	-	0.0440651	0.762911
ENSRNOG00000056728	down	-3.27822	1.73228e-05	down	-3.58166	6.44074e-06	down	-3.13929	3.05366e-05	-	-0.303831	0.174101	-	0.133354	0.529436	-	0.435483	0.0473085
ENSRNOG00000012618	-	-0.0812538	1	-	-Inf	0.978206	-	-Inf	0.97133	-	-Inf	0.991457	-	-Inf	0.984037	-	-	-
ENSRNOG00000022896	-	-0.0400941	0.919357	-	0.292705	0.261533	-	0.230918	0.392245	-	0.330063	0.197016	-	0.264283	0.316276	-	-0.0670747	0.727963
ENSRNOG00000014520	-	0.481523	0.0100111	-	0.496284	0.011988	-	0.827004	4.65344e-06	-	0.0128947	0.919361	-	0.340099	0.0586568	-	0.325335	0.104091
ENSRNOG00000021525	-	-0.109534	0.678656	-	-0.0637345	0.789556	-	-0.039958	0.880424	-	0.0426334	0.917301	-	0.0630102	0.814471	-	0.0181764	0.925345
ENSRNOG00000018441	-	0.51836	0.544147	-	1.08786	0.114617	-	1.07556	0.134004	-	0.568331	0.322841	-	0.54968	0.392016	-	-0.0191462	0.916418
ENSRNOG00000010532	-	0.0200188	0.991935	-	0.0222546	0.990431	-	0.097338	0.723343	-	0.00196878	1	-	0.0726009	0.755466	-	0.0686373	0.766882
ENSRNOG00000061910	-	-0.11927	0.54349	-	-0.511399	0.118059	-	0.0143051	0.897874	-	-0.392553	0.286838	-	0.128767	0.746756	-	0.52018	0.242691
ENSRNOG00000031651	-	-0.102927	0.894537	-	0.390205	0.530576	-	0.174469	0.787355	-	0.494212	0.370824	-	0.274543	0.614726	-	-0.221918	0.730022
ENSRNOG00000016875	-	0.842471	6.15195e-05	up	1.00921	4.76239e-06	up	1.4034	7.79919e-13	-	0.16457	0.424929	-	0.554914	0.00219344	-	0.388613	0.0443693
ENSRNOG00000003370	-	-0.454409	0.00345798	-	-0.319592	0.0514283	-	-0.736825	5.61097e-07	-	0.132774	0.499262	-	-0.287706	0.0482482	-	-0.422588	0.0121437
ENSRNOG00000013419	-	0.00191527	0.957589	-	0.369995	0.355814	-	0.328035	0.292132	-	0.367153	0.323582	-	0.322546	0.254912	-	-0.0470477	0.853788
ENSRNOG00000005606	-	0.540516	0.00178443	-	0.425364	0.025625	-	0.776465	3.5167e-06	-	-0.116912	0.519362	-	0.23009	0.17357	-	0.34514	0.056015
ENSRNOG00000047179	-	-0.505227	0.0013169	-	-0.377557	0.0204291	-	-0.508801	0.000602297	-	0.125363	0.577864	-	-0.00904424	0.885312	-	-0.136552	0.506206
ENSRNOG00000016567	-	-	-	-	Inf	1	-	-	-	-	Inf	1	-	-	-	-	-Inf	0.992966
ENSRNOG00000033973	-	Inf	0.277902	-	Inf	0.324655	-	Inf	0.769597	-	-0.171074	1	-	-1.32796	0.584403	-	-1.15797	0.631668
ENSRNOG00000006939	-	-0.222451	0.184831	-	-0.129491	0.49785	-	-0.290372	0.0678343	-	0.0912897	0.608253	-	-0.0735481	0.625975	-	-0.166368	0.32079
ENSRNOG00000013605	-	-0.0895245	1	-	-Inf	0.978206	-	0.598241	1	-	-Inf	0.991457	-	0.672371	1	-	Inf	0.744039
ENSRNOG00000052038	-	0.158982	0.540639	-	0.362505	0.153704	-	0.191995	0.40349	-	0.202303	0.398606	-	0.0275669	0.859259	-	-0.176718	0.494931
ENSRNOG00000021578	-	0.601297	0.0751901	-	0.625853	0.0768666	-	0.950978	0.00337501	-	0.0203884	0.985647	-	0.344113	0.260455	-	0.322007	0.305933
ENSRNOG00000009691	-	Inf	1	-	Inf	1	-	Inf	0.440638	-	-0.146699	1	-	1.85466	0.634657	-	1.99986	0.625032
ENSRNOG00000012430	-	0.855475	0.0813902	-	0.193123	0.663694	-	0.029083	0.968255	-	-0.666237	0.222321	-	-0.837534	0.0907085	-	-0.17133	0.698557
ENSRNOG00000010960	-	-0.0808543	0.723715	-	0.0339639	0.952073	-	-0.672401	5.48569e-05	-	0.113717	0.755743	-	-0.595668	0.0240745	-	-0.711764	0.0101934
ENSRNOG00000004923	-	0.0692911	0.706746	-	0.102999	0.643065	-	0.210067	0.203761	-	0.031643	0.921845	-	0.134468	0.40749	-	0.100907	0.515196
ENSRNOG00000009953	-	-0.259739	0.299981	-	-0.23602	0.352528	-	-0.131256	0.650255	-	0.0208686	0.977799	-	0.122472	0.564916	-	0.0994534	0.620354
ENSRNOG00000013103	-	0.223939	1	-	-Inf	0.336117	-	0.384291	0.977203	-	-Inf	0.216987	-	0.150033	1	-	Inf	0.180323
ENSRNOG00000048733	-	-0.258429	0.212334	-	-0.0753217	0.802499	-	0.222624	0.34966	-	0.18032	0.296106	-	0.47373	0.101933	-	0.292037	0.281858
ENSRNOG00000011669	-	-0.56642	0.0507678	-	-0.122604	0.714501	-	-0.421991	0.128986	-	0.44156	0.122598	-	0.139292	0.662341	-	-0.304108	0.25891
ENSRNOG00000016683	-	0.139355	0.700727	-	0.0834375	0.835628	-	-0.272494	0.436441	-	-0.0581578	0.882085	-	-0.418309	0.199407	-	-0.361569	0.301158
ENSRNOG00000019468	-	-0.0503816	0.799802	-	0.0226208	0.923495	-	-0.0273514	0.917058	-	0.0700752	0.741161	-	0.0163994	0.908162	-	-0.0554598	0.81631
ENSRNOG00000021919	-	-0.0884528	0.86317	-	-0.735675	0.220882	-	0.17035	0.721358	-	-0.648747	0.0769633	-	0.250002	0.394704	-	0.897805	0.00809769
ENSRNOG00000014801	-	-0.00146402	1	-	-0.126888	0.691116	-	-0.394409	0.17099	-	-0.128574	0.663607	-	-0.399126	0.140861	-	-0.272851	0.344706
ENSRNOG00000016863	-	-Inf	0.983817	-	1.76317	0.685483	-	1.35961	0.859705	-	Inf	0.360612	-	Inf	0.51829	-	-0.41722	0.976375
ENSRNOG00000010574	-	-0.403902	0.106098	-	-0.636855	0.00521962	-	-0.597204	0.00528687	-	-0.235251	0.226973	-	-0.20094	0.278698	-	0.0326715	0.818242
ENSRNOG00000001808	-	0.038426	0.851682	-	0.0387965	0.865555	-	-0.0985881	0.542837	-	-0.00179068	0.992261	-	-0.143199	0.404576	-	-0.143292	0.446502
ENSRNOG00000006864	-	0.105769	0.602483	-	-0.0144071	0.990033	-	0.126815	0.518255	-	-0.121571	0.602102	-	0.0149873	0.927462	-	0.134855	0.54974
ENSRNOG00000015916	-	0.345583	0.0432571	-	0.350678	0.0424191	-	0.591567	0.000514786	-	0.00394325	0.872498	-	0.24027	0.144586	-	0.234617	0.250547
ENSRNOG00000003294	-	-	-	-	Inf	1	-	-	-	-	Inf	1	-	-	-	-	-Inf	0.992966
ENSRNOG00000018214	-	-0.561196	0.156777	-	-0.670483	0.134384	-	-0.356335	0.334755	-	-0.111396	0.927516	-	0.197676	0.661398	-	0.308589	0.608381
ENSRNOG00000038044	-	-0.39713	0.0259036	-	-0.35722	0.0538673	-	-0.524483	0.00236064	-	0.037323	0.914269	-	-0.133806	0.437174	-	-0.172891	0.402214
ENSRNOG00000016179	-	-0.160889	1	-	-0.476509	1	-	0.204587	0.97616	-	-0.307633	1	-	0.365572	0.913259	-	0.675671	0.882093
ENSRNOG00000024077	-	-0.0274879	0.955091	-	0.182461	0.679894	-	0.0213838	0.994673	-	0.207339	0.58986	-	0.0419755	0.921903	-	-0.166799	0.679449
ENSRNOG00000017905	-	-0.0660429	0.666787	-	0.020765	0.884453	-	0.126471	0.413103	-	0.0851529	0.644393	-	0.186072	0.186628	-	0.0994723	0.663108
ENSRNOG00000014352	-	-0.0246781	0.917116	-	0.206592	0.282503	-	0.0208601	0.832254	-	0.22926	0.252196	-	0.0399506	0.774443	-	-0.19125	0.357116
ENSRNOG00000032922	-	0.467449	0.31359	-	0.0196022	0.997553	-	-0.647755	0.190468	-	-0.450219	0.316622	down	-1.1208	0.00956169	-	-0.671585	0.148456
ENSRNOG00000010966	-	-0.164773	0.303445	-	-0.22897	0.176781	-	-0.119206	0.424491	-	-0.066486	0.681919	-	0.0389747	0.828646	-	0.103718	0.536688
ENSRNOG00000021316	-	0.180607	0.25898	-	0.13989	0.510735	-	-0.0938624	0.506044	-	-0.0441353	0.770906	-	-0.28154	0.0857699	-	-0.239402	0.277871
ENSRNOG00000014705	-	-0.806753	0.67319	-	0.788353	0.513866	-	1.52573	0.107895	-	1.59355	0.179732	up	2.32732	0.0169343	-	0.730007	0.389339
ENSRNOG00000028884	-	-0.345387	0.0305783	-	-0.0979301	0.589439	-	-0.336271	0.02508	-	0.24592	0.168708	-	0.00373189	0.965212	-	-0.24372	0.137279
ENSRNOG00000000167	down	-1.75499	0.000375064	down	-1.25314	0.0071799	-	-0.781625	0.0442475	-	0.500639	0.306833	-	0.970396	0.00853353	-	0.468054	0.181114
ENSRNOG00000009141	-	-	-	-	Inf	1	-	-	-	-	Inf	1	-	-	-	-	-Inf	0.992966
ENSRNOG00000053813	-	0.119538	0.592403	-	0.0938571	0.746614	-	0.283217	0.182277	-	-0.0281572	0.853766	-	0.157438	0.448466	-	0.183497	0.363744
ENSRNOG00000030093	-	Inf	0.282663	-	-	-	-	Inf	0.78046	-	-Inf	0.217716	-	-1.40712	0.588231	-	Inf	0.727378
ENSRNOG00000057231	-	-0.238632	0.137078	-	-0.232729	0.165191	-	-0.389822	0.0117962	-	0.00361567	0.966144	-	-0.15703	0.319365	-	-0.162541	0.384834
ENSRNOG00000016433	-	0.259468	0.123895	-	0.168243	0.364551	-	0.300271	0.0683421	-	-0.0937722	0.611082	-	0.0342716	0.849635	-	0.126344	0.485966
ENSRNOG00000013317	-	0.30131	0.17974	-	0.346282	0.128634	-	0.64095	0.00187601	-	0.0437773	0.811675	-	0.334449	0.0825348	-	0.288685	0.172857
ENSRNOG00000037897	-	-0.332302	0.0524039	-	-0.0969311	0.64739	-	-0.27711	0.102215	-	0.233346	0.199726	-	0.0496162	0.749467	-	-0.185226	0.296082
ENSRNOG00000009137	-	0.373538	0.0621476	-	0.108439	0.607029	-	0.906707	0.000101272	-	-0.26619	0.219112	-	0.527616	0.0229424	-	0.791548	0.00067961
ENSRNOG00000004641	-	0.810726	1	-	-0.233687	1	-	-0.247757	1	-	-1.05646	0.980114	-	-1.07776	0.965278	-	-0.0191674	1
ENSRNOG00000033772	-	-0.344705	0.495669	-	-0.555791	0.364543	-	-0.172842	0.700618	-	-0.211884	0.543154	-	0.164974	0.413476	-	0.375272	0.281731
ENSRNOG00000017856	-	-1.33074	0.124562	-	-1.60149	0.110559	-	-1.22865	0.182178	-	-0.267458	0.934843	-	0.0942918	0.935077	-	0.36286	0.780274
ENSRNOG00000017889	-	-0.158621	0.583735	-	0.147509	0.658436	-	0.242876	0.378141	-	0.304986	0.303029	-	0.396813	0.131296	-	0.0897327	0.711691
ENSRNOG00000008966	up	1.25303	0.00850894	up	1.27423	0.00135514	up	1.59429	7.6586e-06	-	0.0217486	0.963504	-	0.337946	0.259328	-	0.314016	0.272811
ENSRNOG00000027839	-	-0.390873	0.0943627	-	-0.623069	0.0202399	-	-0.304083	0.138839	-	-0.233525	0.535956	-	0.0816658	0.824192	-	0.312987	0.360589
ENSRNOG00000028708	up	1.17323	0.00865443	-	-0.47515	0.491132	up	1.09515	0.0176523	down	-1.64679	0.000507721	-	-0.0836069	0.935391	up	1.56158	0.00165492
ENSRNOG00000008738	-	-0.0881526	0.622417	-	-0.511993	0.0442784	-	0.033253	0.953215	-	-0.424867	0.0715191	-	0.115342	0.579945	-	0.538644	0.018136
ENSRNOG00000050955	-	-Inf	0.983817	-	-Inf	0.978206	-	-Inf	0.97133	-	-	-	-	-	-	-	-	-
ENSRNOG00000045913	-	1.17955	0.190895	-	-0.0854515	1	-	0.774809	0.425438	-	-1.267	0.182927	-	-0.409713	0.672531	-	0.854964	0.365676
ENSRNOG00000021380	-	0.54608	0.000697897	-	0.516949	0.00355251	-	0.809452	1.66866e-07	-	-0.0307522	0.891609	-	0.2579	0.098534	-	0.286888	0.10152
ENSRNOG00000020124	-	1.39672	0.100996	-	0.600946	0.570986	up	1.90038	0.0300399	-	-0.797605	0.308898	-	0.497515	0.423709	-	1.29418	0.0896287
ENSRNOG00000001525	-	-0.222109	0.193955	-	-0.327713	0.0816312	-	-0.176558	0.513251	-	-0.107266	0.586924	-	0.0395712	0.715874	-	0.144848	0.40988
ENSRNOG00000007942	-	0.195269	0.748074	-	0.219678	0.719078	-	0.178751	0.786284	-	0.0208619	1	-	-0.0242735	0.985377	-	-0.0462575	0.945095
ENSRNOG00000009826	-	-0.205253	0.410519	-	-0.0375132	0.869306	-	-0.242935	0.229171	-	0.165382	0.583505	-	-0.043529	0.800801	-	-0.210972	0.396935
ENSRNOG00000004980	-	0.475422	0.0427642	-	0.698299	0.0497955	-	0.911083	2.38766e-05	-	0.220716	0.430872	-	0.429482	0.0299885	-	0.207622	0.552913
ENSRNOG00000006818	-	-0.11882	0.491371	-	-0.0801712	0.675458	-	-0.103473	0.559332	-	0.0367756	0.843285	-	0.00931393	0.933988	-	-0.0292901	0.894409
ENSRNOG00000002167	-	2.1737	0.237631	-	0.969697	0.754623	-	-0.170736	1	-	-1.20042	0.48007	-	-2.34788	0.149485	-	-1.14878	0.63698
ENSRNOG00000004926	-	0.0566686	0.834817	-	0.153894	0.559428	-	0.246744	0.331196	-	0.0956865	0.710965	-	0.184804	0.463392	-	0.0871747	0.771845
ENSRNOG00000014678	-	0.847081	0.000468788	-	0.910787	0.0271209	-	0.806523	0.0389126	-	0.0618503	0.855347	-	-0.0452181	0.810318	-	-0.109125	0.726337
ENSRNOG00000006336	-	-0.448526	0.0169736	-	-0.5626	0.00147105	-	-0.250623	0.10674	-	-0.115524	0.477977	-	0.192526	0.243233	-	0.305857	0.0718602
ENSRNOG00000018876	-	-0.100043	0.52932	-	-0.0711355	0.682753	-	-0.228304	0.15395	-	0.0265395	0.881075	-	-0.134535	0.427136	-	-0.162775	0.372852
ENSRNOG00000015573	-	-0.296237	0.0771041	-	-0.20084	0.279979	-	-0.376532	0.0176398	-	0.0926791	0.610011	-	-0.0863428	0.564079	-	-0.180699	0.284402
ENSRNOG00000005352	-	-0.017476	0.998361	-	-0.868223	0.12206	-	-0.184447	0.671791	-	-0.850381	0.0728773	-	-0.173639	0.674973	-	0.674952	0.181068
ENSRNOG00000004518	-	2.12009	0.153545	-	0.612434	0.8271	-	1.34091	0.388183	-	-1.51027	0.250869	-	-0.788052	0.511912	-	0.720124	0.609656
ENSRNOG00000020807	up	1.71884	0.0324679	-	1.45694	0.0836381	-	1.20904	0.158427	-	-0.260593	0.715798	-	-0.514322	0.431584	-	-0.254389	0.756952
ENSRNOG00000023383	-	0.104864	0.49569	-	-0.13161	0.424748	-	-0.0134508	0.954252	-	-0.239454	0.167916	-	-0.125517	0.434785	-	0.112368	0.471157
ENSRNOG00000015692	-	-0.304457	0.103213	-	-0.260754	0.174147	-	-0.339571	0.0530797	-	0.0412321	0.89138	-	-0.0414367	0.771402	-	-0.0841891	0.681726
ENSRNOG00000032871	-	-0.628159	0.0794426	-	0.305063	0.396554	-	-0.528666	0.0809052	-	0.928769	0.0350564	-	0.0887674	0.831517	-	-0.841498	0.0377494
ENSRNOG00000013326	-	0.0795029	0.727617	-	-0.113525	0.59925	-	0.245181	0.259318	-	-0.196174	0.365891	-	0.159173	0.455173	-	0.353007	0.101418
ENSRNOG00000019387	-	0.258189	0.125543	-	0.167188	0.347364	-	0.191794	0.254755	-	-0.0931321	0.643877	-	-0.0727894	0.636973	-	0.018787	0.972658
ENSRNOG00000003594	-	-0.0971477	0.555941	-	-0.041131	0.784397	-	-0.201103	0.17831	-	0.0534253	0.809743	-	-0.11001	0.447065	-	-0.165241	0.340222
ENSRNOG00000033147	-	0.810368	0.858847	-	1.0088	0.743722	-	1.30703	0.621189	-	0.194271	1	-	0.492345	0.910813	-	0.29546	1
ENSRNOG00000006231	-	0.41995	0.187463	-	-0.212892	0.533054	-	0.177412	0.655909	-	-0.635971	0.0387173	-	-0.250273	0.350536	-	0.383574	0.257839
ENSRNOG00000020255	-	-0.156109	0.352604	-	0.0743268	0.681772	-	-0.197971	0.242902	-	0.22752	0.225347	-	-0.0488191	0.83555	-	-0.278041	0.136876
ENSRNOG00000011007	-	-0.151061	0.494198	-	-0.0657795	0.787406	-	0.00784414	0.949684	-	0.0829051	0.725029	-	0.152886	0.454902	-	0.0679413	0.749312
ENSRNOG00000020204	-	-0.227862	0.248367	-	-0.0692965	0.756208	-	-0.327274	0.0836655	-	0.156169	0.45219	-	-0.105747	0.5639	-	-0.263453	0.183341
ENSRNOG00000000901	-	0.165581	0.35939	-	0.256767	0.151777	-	0.277414	0.0953811	-	0.089957	0.571145	-	0.105996	0.497132	-	0.0147252	0.981684
ENSRNOG00000010534	-	0.0771758	0.668906	-	-0.0267023	0.913178	-	0.137933	0.44933	-	-0.105938	0.609491	-	0.0544794	0.787588	-	0.158737	0.440863
ENSRNOG00000001726	-	-1.30869	0.339708	-	-1.00848	0.491175	-	-1.10639	0.394167	-	0.296227	0.917669	-	0.199732	1	-	-0.0969015	0.964983
ENSRNOG00000032039	-	-0.249873	0.142457	-	-0.220621	0.211675	-	-0.24101	0.133746	-	0.0272543	0.934722	-	0.00316011	0.981461	-	-0.02612	0.907334
ENSRNOG00000020753	-	-0.186849	0.328517	-	-0.0316793	0.886619	-	-0.44045	0.0216231	-	0.153492	0.447985	-	-0.25884	0.181522	-	-0.414078	0.040501
ENSRNOG00000060746	-	-0.680365	0.801932	-	0.117794	1	-	-2.97325	0.402713	-	0.787891	0.745672	-	-2.30405	0.543504	-	-3.09415	0.242847
ENSRNOG00000013669	-	0.122417	0.492542	-	0.0464006	0.856858	-	0.123211	0.522898	-	-0.0782487	0.650602	-	-0.00524313	0.917439	-	0.0712371	0.717091
ENSRNOG00000013074	-	0.910902	0.483804	-	0.377206	0.646562	-	0.678835	0.243949	-	-0.538152	0.687783	-	-0.241566	0.861035	-	0.29507	0.664781
ENSRNOG00000020836	-	0.740906	0.310308	-	0.725423	0.343821	-	0.824237	0.222715	-	-0.0163938	1	-	0.0817216	0.895157	-	0.095254	0.854107
ENSRNOG00000006719	-	-0.307615	0.293038	-	-0.17353	0.560895	-	0.0645823	0.890043	-	0.132191	0.678866	-	0.36701	0.206051	-	0.232671	0.449973
ENSRNOG00000032723	-	0.049249	0.75944	-	0.175188	0.368759	-	-0.00816002	0.991717	-	0.123035	0.554936	-	-0.0635472	0.709903	-	-0.188374	0.332608
ENSRNOG00000005387	-	0.289452	0.0896262	-	0.393473	0.0263289	-	-0.133682	0.358081	-	0.102159	0.526122	-	-0.428633	0.00725762	-	-0.531985	0.00942715
ENSRNOG00000009170	-	-0.78479	0.00053277	-	-0.701339	0.00102002	down	-1.22236	5.10133e-08	-	0.0822429	0.713321	-	-0.442281	0.0295282	-	-0.5263	0.00443184
ENSRNOG00000018791	-	-0.331783	0.0773059	-	-0.0552631	0.798378	-	-0.203385	0.296149	-	0.273917	0.17488	-	0.122246	0.466495	-	-0.153303	0.467924
ENSRNOG00000010852	-	-0.448436	0.0146934	-	-0.511185	0.0105995	-	-0.611996	0.000579269	-	-0.0641092	0.769843	-	-0.168824	0.33401	-	-0.10656	0.550077
ENSRNOG00000015859	-	0.992548	2.36941e-05	-	0.632037	0.000241498	-	0.64022	4.5769e-05	-	-0.364002	0.0988705	-	-0.360629	0.115768	-	0.00205781	0.985951
ENSRNOG00000053060	-	-0.0312805	0.85488	-	-0.0373228	0.801146	-	-0.165949	0.303463	-	-0.0088841	0.927845	-	-0.140778	0.391	-	-0.133731	0.486811
ENSRNOG00000015619	-	0.218078	0.257712	-	-0.0682288	0.727716	-	0.164717	0.365343	-	-0.28815	0.158989	-	-0.0595774	0.777332	-	0.226798	0.238922
ENSRNOG00000015568	-	-0.249635	0.135499	-	-0.209564	0.2265	-	-0.65696	5.32094e-05	-	0.037045	0.88775	-	-0.413721	0.012348	-	-0.45258	0.0142356
ENSRNOG00000017521	-	-1.24405	0.389985	-	-0.78738	0.564553	-	-0.397957	0.725316	-	0.44711	0.900956	-	0.835354	0.680358	-	0.38931	0.912632
ENSRNOG00000003653	-	0.401535	0.0121117	-	0.115461	0.462307	-	0.457384	0.00248734	-	-0.287536	0.132826	-	0.0498526	0.705091	-	0.335939	0.0575488
ENSRNOG00000056532	-	-Inf	0.983816	-	1.73602	0.700542	-	-Inf	0.971327	-	Inf	0.485072	-	-	-	-	-Inf	0.466625
ENSRNOG00000022044	-	0.572045	0.30408	-	0.357271	0.591533	-	0.431132	0.462468	-	-0.215605	0.651943	-	-0.146965	0.778779	-	0.0663343	0.903863
ENSRNOG00000025910	-	0.100173	0.57959	-	0.0767958	0.697834	-	0.0496202	0.770046	-	-0.0254152	0.897819	-	-0.0562344	0.758908	-	-0.0326196	0.878239
ENSRNOG00000037421	-	-	-	-	Inf	1	-	Inf	0.764955	-	Inf	1	-	Inf	0.71582	-	1.33467	1
ENSRNOG00000024580	-	-1.35565	0.519256	-	-1.09083	0.637452	-	-0.436847	0.860273	-	0.268853	1	-	0.917386	0.740461	-	0.647971	0.879537
ENSRNOG00000027646	-	0.013768	0.951585	-	0.0403319	0.881083	-	-0.122921	0.562585	-	0.0243983	0.942183	-	-0.142767	0.487681	-	-0.169118	0.460606
ENSRNOG00000028448	-	-0.375964	0.0267629	-	-0.340413	0.0547377	-	-0.270538	0.107334	-	0.0337997	0.920173	-	0.099633	0.531739	-	0.0638555	0.642684
ENSRNOG00000007923	up	2.85871	0.000607897	-	2.77151	0.0577029	up	3.06377	8.99069e-05	-	-0.0881168	0.989907	-	0.197574	0.63723	-	0.28652	0.753029
ENSRNOG00000006965	-	-0.0615012	0.709648	-	-0.148126	0.40092	-	0.0407691	0.763841	-	-0.0884775	0.620885	-	0.0958397	0.526856	-	0.182614	0.276822
ENSRNOG00000050180	-	-0.17335	0.366922	-	0.0328752	0.878405	-	-0.311769	0.0965899	-	0.203061	0.327796	-	-0.14528	0.444018	-	-0.350062	0.08311
ENSRNOG00000006077	-	-0.208318	0.212028	-	-0.119267	0.522526	-	-0.169889	0.246489	-	0.0863108	0.63085	-	0.0323285	0.93451	-	-0.0556115	0.664283
ENSRNOG00000060623	-	-0.050142	0.779106	-	0.131051	0.462106	-	-0.0485645	0.763666	-	0.178511	0.340614	-	-0.00437237	0.960242	-	-0.184607	0.295064
ENSRNOG00000001976	-	-0.0495779	0.86965	-	-0.188394	0.487249	-	0.159969	0.502708	-	-0.142376	0.585237	-	0.202319	0.408516	-	0.343228	0.175114
ENSRNOG00000018359	-	0.573344	0.0269497	-	0.8255	0.000558416	-	0.380838	0.112956	-	0.248904	0.239755	-	-0.199764	0.372503	-	-0.450026	0.0262392
ENSRNOG00000024549	-	0.0267579	0.900684	-	0.268305	0.233223	-	0.294852	0.177641	-	0.239437	0.285329	-	0.262121	0.230678	-	0.0212302	0.993288
ENSRNOG00000016248	up	1.14358	7.52729e-05	-	0.73396	0.0892189	up	1.33356	1.4757e-06	-	-0.410907	0.212927	-	0.184548	0.435056	-	0.594198	0.065714
ENSRNOG00000026592	-	-	-	-	Inf	1	-	Inf	0.592577	-	Inf	1	-	Inf	0.528115	-	1.5771	0.800323
ENSRNOG00000010248	-	0.241674	0.960928	-	0.0249241	1	-	0.964917	0.499223	-	-0.223086	0.946599	-	0.710443	0.604622	-	0.933631	0.469424
ENSRNOG00000042152	-	-0.458485	0.941213	-	-0.391231	0.910488	-	0.732806	0.678049	-	0.0601127	1	-	1.18147	0.45898	-	1.11602	0.434919
ENSRNOG00000020427	-	-0.0724936	0.694915	-	-0.0337695	0.853681	-	-0.0875106	0.617919	-	0.0376308	0.870118	-	-0.0207484	0.902247	-	-0.0603287	0.765389
ENSRNOG00000017874	-	0.0673031	0.822015	-	-0.280182	0.282532	-	-0.00708604	0.932417	-	-0.348971	0.149908	-	-0.0812346	0.674814	-	0.266104	0.292825
ENSRNOG00000004333	-	0.0604477	0.732779	-	0.214514	0.240501	-	0.342134	0.037028	-	0.152036	0.4077	-	0.275631	0.094929	-	0.121757	0.506482
ENSRNOG00000013136	-	0.033052	0.831811	-	0.120551	0.499252	-	0.159697	0.308922	-	0.0853966	0.648903	-	0.120063	0.455134	-	0.0329732	0.838684
ENSRNOG00000018611	-	1.16951	0.452579	-	-2.31327	0.286971	-	-0.0367221	1	-	-3.48458	0.129313	-	-1.21259	0.428896	-	2.26967	0.34381
ENSRNOG00000052111	-	0.350344	0.0627941	-	0.451158	0.0188628	-	0.203047	0.267646	-	0.0995759	0.544581	-	-0.152789	0.407782	-	-0.253841	0.158902
ENSRNOG00000042576	-	0.37498	0.431671	-	0.107155	0.826538	-	0.772345	0.0073259	-	-0.268395	0.608185	-	0.394582	0.315832	-	0.659618	0.0538663
ENSRNOG00000008775	-	-1.10957	0.967818	-	-0.0770987	1	-	0.486859	1	-	1.02974	1	-	1.59574	0.80668	-	0.566967	1
ENSRNOG00000004298	-	0.0519992	0.736876	-	0.281572	0.110943	-	0.0294799	0.91411	-	0.227545	0.220559	-	-0.0275371	0.781075	-	-0.257022	0.123765
ENSRNOG00000033466	-	0.0362531	0.814968	-	0.350336	0.058147	-	-0.232411	0.11417	-	0.311399	0.0983274	-	-0.274358	0.0702347	-	-0.587825	0.00280973
ENSRNOG00000049370	-	0.116843	0.64544	-	0.263493	0.253292	-	-0.202661	0.424545	-	0.144903	0.481924	-	-0.32545	0.176347	-	-0.471715	0.0436378
ENSRNOG00000061153	up	3.30064	0.0143069	up	3.15506	0.0233452	up	4.02666	0.00100056	-	-0.140789	0.992216	-	0.725867	0.35252	-	0.865117	0.315899
ENSRNOG00000008930	-	-0.158525	1	-	-0.0801149	1	-	0.79846	1	-	0.082673	1	-	0.956831	1	-	0.868994	1
ENSRNOG00000058130	-	0.37483	0.0584023	-	0.418744	0.0439313	-	0.25985	0.175319	-	0.0422245	0.81803	-	-0.120432	0.540488	-	-0.164471	0.410654
ENSRNOG00000034164	-	0.468363	0.771827	-	0.825517	0.517075	-	1.16798	0.277112	-	0.355444	0.789466	-	0.695029	0.470156	-	0.336244	0.741515
ENSRNOG00000019745	-	0.200994	0.764738	-	0.256694	0.62843	-	0.498039	0.328392	-	0.055624	0.884346	-	0.29392	0.514016	-	0.236277	0.683713
ENSRNOG00000007285	-	0.0599293	0.891594	-	-0.0856944	0.881352	-	0.268403	0.379971	-	-0.147957	0.738716	-	0.201853	0.46588	-	0.34889	0.320419
ENSRNOG00000004755	-	-0.201283	0.244285	-	-0.00854085	0.996653	-	-0.224502	0.175791	-	0.190601	0.299397	-	-0.0289567	0.852498	-	-0.221168	0.206898
ENSRNOG00000018773	-	-0.166733	0.458183	-	0.0639449	0.785086	-	-0.0422145	0.840439	-	0.228725	0.321631	-	0.118408	0.600283	-	-0.112041	0.604272
ENSRNOG00000043288	-	0.0327531	0.938946	-	0.301287	0.3111	-	0.338876	0.256631	-	0.267027	0.339291	-	0.299741	0.289019	-	0.0318387	0.989221
ENSRNOG00000002177	-	-0.0189718	0.947218	-	0.208936	0.501254	-	-0.0216946	0.948955	-	0.228808	0.452689	-	-0.00625235	1	-	-0.236381	0.395524
ENSRNOG00000047274	-	-	-	-	Inf	1	-	-	-	-	Inf	1	-	-	-	-	-Inf	0.992966
ENSRNOG00000011039	-	0.329453	0.0386796	-	0.592961	0.000738675	-	0.198628	0.191366	-	0.261425	0.153432	-	-0.13676	0.394532	-	-0.399907	0.0232136
ENSRNOG00000039500	up	1.68175	5.69259e-05	up	1.78123	0.000135609	up	1.78338	0.00339133	-	0.0970387	0.711253	-	0.0955743	0.897124	-	-0.00221622	0.884878
ENSRNOG00000006345	-	-0.521931	0.00125216	-	-0.260207	0.121327	-	-0.700746	7.80752e-06	-	0.259275	0.176921	-	-0.184846	0.247708	-	-0.445935	0.0136315
ENSRNOG00000014828	-	-0.155465	0.388499	-	-0.276452	0.164347	-	-0.613954	0.00150999	-	-0.123208	0.556694	-	-0.464597	0.0198659	-	-0.343189	0.118581
ENSRNOG00000050570	-	0.00642895	0.979267	-	0.172356	0.32785	-	0.00663792	0.996374	-	0.164316	0.361142	-	-0.00528742	0.951692	-	-0.171269	0.308901
ENSRNOG00000013443	-	0.00752545	0.95662	-	-0.0403852	0.731992	-	-0.0482393	0.700368	-	-0.0503025	0.693065	-	-0.0614141	0.63608	-	-0.0131566	0.980687
ENSRNOG00000003687	-	-0.472766	0.391686	-	-0.584043	0.253766	-	-0.39305	0.422763	-	-0.111741	0.740109	-	0.072988	0.846661	-	0.1833	0.523564
ENSRNOG00000032967	-	-1.51307	0.260349	-	-0.587227	0.668897	-	-0.687981	0.539576	-	0.922446	0.557179	-	0.818086	0.681635	-	-0.106142	0.961188
ENSRNOG00000019598	-	0.0820967	0.583925	-	0.188022	0.262972	-	-0.0489114	0.68108	-	0.10296	0.558297	-	-0.137284	0.319956	-	-0.241851	0.126631
ENSRNOG00000015902	-	0.606695	0.623279	-	-1.90818	0.325273	-	-0.0390687	1	-	-2.51624	0.0734436	-	-0.655549	0.517822	-	1.86101	0.318686
ENSRNOG00000028323	-	-0.301113	0.0828486	-	-0.15334	0.438629	-	-0.307419	0.0591146	-	0.145588	0.427422	-	-0.0120269	0.892964	-	-0.159264	0.335821
ENSRNOG00000021093	-	-0.372395	0.665639	-	-0.134351	0.911817	-	0.159464	0.863625	-	0.237552	0.801618	-	0.528297	0.459442	-	0.289315	0.700747
ENSRNOG00000005775	-	0.0913324	0.621819	-	0.309059	0.11162	-	0.390891	0.03088	-	0.215183	0.269079	-	0.292949	0.109253	-	0.0760632	0.747293
ENSRNOG00000025145	-	-0.125142	0.445467	-	-0.0467575	0.817015	-	-0.062769	0.678363	-	0.0770513	0.656858	-	0.0574527	0.745938	-	-0.0214919	0.862363
ENSRNOG00000012297	-	0.0593574	0.713273	-	0.014211	0.967792	-	0.0867418	0.532558	-	-0.0475515	0.766297	-	0.0211609	0.842662	-	0.0666506	0.62651
ENSRNOG00000020250	-	-0.320092	0.139244	-	-0.117497	0.608546	-	-0.125814	0.649702	-	0.199255	0.390349	-	0.186925	0.39287	-	-0.0138332	0.97193
ENSRNOG00000017516	-	0.649667	0.00148558	-	0.555022	0.0122543	-	0.807039	4.53576e-05	-	-0.0974664	0.63445	-	0.151623	0.429158	-	0.247086	0.220485
ENSRNOG00000051568	-	-	-	-	-	-	-	Inf	1	-	-	-	-	Inf	1	-	Inf	1
ENSRNOG00000022260	-	0.441773	0.172265	-	0.0826989	0.897788	-	0.15824	0.634524	-	-0.36113	0.218854	-	-0.289679	0.343979	-	0.0691288	0.761371
ENSRNOG00000022099	-	-0.889672	0.40649	-	-1.27517	0.252593	-	-1.05419	0.342942	-	-0.389467	0.828993	-	-0.171911	1	-	0.215209	0.925164
ENSRNOG00000028946	-	-0.795461	1.53103e-06	-	-0.663814	0.000271116	-	-0.502265	0.00232122	-	0.129987	0.483453	-	0.287354	0.114712	-	0.155669	0.455037
ENSRNOG00000048258	-	-0.0381662	0.866397	-	-0.0103566	0.940189	-	-0.199246	0.261753	-	0.024943	0.951676	-	-0.167645	0.32909	-	-0.194197	0.330804
ENSRNOG00000011716	-	1.30877	0.521306	-	1.62529	0.339583	-	1.90934	0.230809	-	0.311524	0.832628	-	0.589205	0.671479	-	0.278497	0.9468
ENSRNOG00000013211	-	-0.0103201	0.931523	-	0.0745156	0.661744	-	0.101985	0.528657	-	0.0831012	0.6197	-	0.106923	0.502974	-	0.0221627	0.932385
ENSRNOG00000008210	down	-6.46174	1.46252e-22	down	-3.36306	8.5097e-11	down	-9.00497	3.27671e-28	-	3.09684	0.179522	-	-2.54175	0.102736	-	-5.64159	0.0511147
ENSRNOG00000018858	-	-0.419017	0.59056	-	-1.0527	0.267684	-	-0.329783	0.679965	-	-0.631912	0.136853	-	0.0826837	0.812647	-	0.71286	0.078604
ENSRNOG00000046252	-	0.568816	0.000730263	-	0.449234	0.0182592	-	0.57402	0.000397128	-	-0.122746	0.4579	-	-0.000981166	0.987803	-	0.119677	0.43326
ENSRNOG00000019975	-	-0.288848	0.0886601	-	-0.279027	0.130344	-	-0.291442	0.0718888	-	0.00776119	0.969522	-	-0.00841885	0.937265	-	-0.017855	0.900695
ENSRNOG00000023664	-	0.232899	0.476697	-	0.109618	0.705455	-	0.162106	0.572424	-	-0.125812	0.730016	-	-0.0760899	0.798237	-	0.0478778	0.910636
ENSRNOG00000058645	-	0.203458	0.857929	-	-0.543696	0.670353	-	-0.165113	0.886227	-	-0.752915	0.431142	-	-0.376196	0.621633	-	0.374483	0.848979
ENSRNOG00000027864	-	-0.227816	0.146349	-	-0.120723	0.45702	-	-0.244881	0.108519	-	0.104916	0.585621	-	-0.0229074	0.890336	-	-0.129653	0.483431
ENSRNOG00000010736	-	-	-	-	Inf	0.586439	-	Inf	0.797649	-	Inf	0.51533	-	Inf	0.747611	-	-0.741925	0.980128
ENSRNOG00000017746	-	0.091656	0.943541	-	0.114917	0.859638	-	-0.00295868	1	-	0.0204083	0.974438	-	-0.101784	0.902077	-	-0.12231	0.808634
ENSRNOG00000014464	-	0.291447	0.633204	-	-0.938939	0.193479	-	-0.157815	0.832841	down	-1.22829	0.0391771	-	-0.453288	0.39711	-	0.772455	0.247102
ENSRNOG00000011071	down	-1.20135	0.00018878	-	-0.757661	0.0072631	-	-0.816043	0.00274464	-	0.441892	0.104034	-	0.381218	0.0742274	-	-0.0627504	0.790435
ENSRNOG00000000808	-	-0.408743	0.0164661	-	-0.107412	0.566068	-	-0.601571	0.000267441	-	0.29861	0.114552	-	-0.198655	0.232177	-	-0.499155	0.00606282
ENSRNOG00000051589	-	Inf	1	-	Inf	1	-	-	-	-	-0.156217	1	-	-Inf	0.984036	-	-Inf	0.992963
ENSRNOG00000036728	-	2.40335	0.0951493	-	1.98062	0.227818	-	2.3416	0.217367	-	-0.419832	0.749485	-	-0.0688248	0.971852	-	0.350585	0.890426
ENSRNOG00000027295	down	-1.7091	1.69299e-07	-	-0.872695	0.002533	down	-1.29173	8.23762e-06	-	0.832253	0.0363006	-	0.409934	0.299493	-	-0.424253	0.212838
ENSRNOG00000020813	-	0.352568	0.204183	-	-0.102913	0.789724	-	0.460224	0.0924583	-	-0.458084	0.14615	-	0.100692	0.71929	-	0.556978	0.051252
ENSRNOG00000014336	-	-0.487532	0.304555	-	0.409878	0.547992	-	-0.198561	0.587933	-	0.895897	0.157799	-	0.2859	0.750543	-	-0.612494	0.325008
ENSRNOG00000010732	-	-0.23524	0.161202	-	0.0727768	0.67245	-	-0.161012	0.299423	-	0.305884	0.0963065	-	0.0681123	0.7196	-	-0.239207	0.159725
ENSRNOG00000000281	up	1.7901	1.20878e-19	up	1.7015	4.16032e-05	up	2.13193	9.38616e-42	-	-0.0899116	0.862904	-	0.336307	0.0254111	-	0.424965	0.0946123
ENSRNOG00000061527	down	-2.95763	4.31714e-07	down	-2.40553	9.84867e-06	down	-3.36547	1.48946e-08	-	0.546592	0.606884	-	-0.413973	0.480223	-	-0.963666	0.282022
ENSRNOG00000047476	-	-0.75261	0.000498801	-	-0.226487	0.279019	-	-0.760735	0.000271849	-	0.522462	0.04168	-	-0.0156622	0.952468	-	-0.539748	0.0291413
ENSRNOG00000007640	-	-	-	-	-	-	-	Inf	1	-	-	-	-	Inf	1	-	Inf	1
ENSRNOG00000039076	-	-0.0140897	0.983986	-	-0.300708	0.489278	-	0.150093	0.718858	-	-0.287517	0.49449	-	0.158625	0.668396	-	0.444766	0.258015
ENSRNOG00000017466	-	-0.0485738	0.788694	-	-0.0757378	0.629498	-	0.0290336	0.829817	-	-0.0297977	0.78291	-	0.0705034	0.649739	-	0.0983729	0.479762
ENSRNOG00000002271	-	-0.00999181	0.956311	-	-0.0275158	0.887083	-	-0.0722207	0.690945	-	-0.01974	0.922112	-	-0.0688477	0.711709	-	-0.0508349	0.808455
ENSRNOG00000050567	-	-1.11511	0.769318	-	-1.13878	0.750786	-	-0.475452	0.900611	-	-0.018961	1	-	0.643989	1	-	0.657304	1
ENSRNOG00000002879	-	-0.436299	0.00975959	-	-0.346033	0.0676105	-	-0.398039	0.0155359	-	0.0882175	0.597141	-	0.032367	0.839829	-	-0.0574849	0.711323
ENSRNOG00000023030	-	0.518867	0.64194	-	-1.2246	0.45003	-	-0.148252	1	-	-1.74371	0.136538	-	-0.6734	0.527782	-	1.06662	0.471932
ENSRNOG00000019005	-	0.0995029	0.569967	-	0.0936101	0.647668	-	0.104134	0.503046	-	-0.00714105	0.942729	-	-0.000688827	0.96593	-	0.00443079	0.912118
ENSRNOG00000048186	-	3.04772	0.178336	-	3.00641	0.20576	-	2.17909	0.542992	-	-0.0346073	1	-	-0.873946	0.539738	-	-0.842008	0.592131
ENSRNOG00000003977	-	0.181387	0.674184	-	0.503552	0.166982	-	0.674785	0.0946636	-	0.318735	0.256213	-	0.488076	0.143039	-	0.166965	0.505676
ENSRNOG00000003307	-	0.746694	2.69494e-06	-	0.767373	6.11883e-06	-	0.920537	1.87369e-09	-	0.0192848	0.810996	-	0.168343	0.276311	-	0.147516	0.468308
ENSRNOG00000021395	-	-0.267797	0.120417	-	-0.0783743	0.699182	-	-0.220765	0.227501	-	0.187935	0.311349	-	0.0412883	0.726089	-	-0.148385	0.517889
ENSRNOG00000005540	-	-0.913861	0.249444	-	-0.444674	0.660268	-	-0.357037	0.657529	-	0.467095	0.517755	-	0.55059	0.500098	-	0.0826398	1
ENSRNOG00000018944	-	0.00953809	0.955046	-	0.163214	0.384255	-	0.161083	0.277111	-	0.151906	0.438708	-	0.146703	0.337655	-	-0.007493	0.950446
ENSRNOG00000020488	-	-0.197875	0.261355	-	-0.243837	0.205648	-	-0.283495	0.0927665	-	-0.0483042	0.817633	-	-0.0917533	0.579823	-	-0.0450088	0.781946
ENSRNOG00000002152	-	-0.225289	0.196032	-	-0.0690848	0.661433	-	-0.04528	0.76208	-	0.153729	0.473053	-	0.173615	0.33183	-	0.0179955	0.889808
ENSRNOG00000027026	-	-0.137609	1	-	-1.37031	0.442616	-	-0.0374843	1	-	-1.23199	0.450354	-	0.0951226	1	-	1.32527	0.432151
ENSRNOG00000018394	-	-1.43679	0.61155	-	-2.68922	0.424946	-	-0.953793	0.733735	-	-1.25082	0.979777	-	0.46939	1	-	1.72392	0.797484
ENSRNOG00000000279	-	-0.357635	0.390731	-	0.3835	0.0950169	-	0.0498436	0.963821	-	0.740975	0.0488665	-	0.405864	0.463655	-	-0.337348	0.24238
ENSRNOG00000057978	-	-0.39502	0.656867	-	-0.447042	0.66955	-	-0.638099	0.428117	-	-0.0507045	1	-	-0.24954	0.788269	-	-0.199652	0.782016
ENSRNOG00000008668	-	-0.398142	0.941463	-	-Inf	0.230736	-	-0.372439	0.886406	-	-Inf	0.31734	-	0.0273168	1	-	Inf	0.345094
ENSRNOG00000004430	-	0.16878	0.416655	-	0.43453	0.0543674	-	0.328511	0.100757	-	0.26273	0.252416	-	0.154026	0.436156	-	-0.110843	0.658085
ENSRNOG00000011205	-	0.707259	0.546559	-	0.969033	0.333138	-	1.04154	0.337588	-	0.26304	0.758536	-	0.332191	0.80293	-	0.0683923	1
ENSRNOG00000020191	-	-0.14461	0.38647	-	0.0626507	0.70683	-	-0.0851044	0.614176	-	0.204904	0.257266	-	0.0535728	0.732547	-	-0.152885	0.383675
ENSRNOG00000002597	-	0.131299	0.382944	-	-0.00861638	0.944113	-	-0.285779	0.11555	-	-0.143832	0.38349	-	-0.424458	0.00849389	-	-0.282621	0.135219
ENSRNOG00000015699	-	-0.286787	0.0983051	-	-0.134856	0.479915	-	-0.165658	0.370034	-	0.15006	0.433417	-	0.115148	0.449563	-	-0.0368877	0.904407
ENSRNOG00000027489	up	1.89966	0.000207734	-	0.675263	0.393061	up	1.93892	0.00104043	down	-1.22427	0.00414042	-	0.0338798	0.845048	up	1.25585	0.0113485
ENSRNOG00000026686	-	-	-	-	-	-	-	Inf	1	-	-	-	-	Inf	1	-	Inf	1
ENSRNOG00000029938	-	-0.136132	0.610807	-	-0.506428	0.0985955	-	0.166328	0.537741	-	-0.371493	0.229669	-	0.296483	0.236117	-	0.666605	0.0183114
ENSRNOG00000059479	down	-1.62455	1.44918e-06	down	-2.41902	7.89238e-11	down	-1.50734	2.98885e-05	-	-0.795766	0.180917	-	0.10832	0.746258	-	0.903737	0.120553
ENSRNOG00000001080	-	-0.137165	0.443852	-	-0.0207298	0.927626	-	-0.112897	0.4957	-	0.114321	0.552164	-	0.0185095	0.949907	-	-0.0973912	0.574167
ENSRNOG00000010233	-	-0.711261	6.36469e-06	-	-0.674798	7.56437e-05	-	-0.796429	2.69222e-07	-	0.0342951	0.892108	-	-0.0911759	0.615856	-	-0.127368	0.546912
ENSRNOG00000020588	-	-0.287466	0.344436	-	0.290884	0.39541	-	0.0940029	0.744733	-	0.574496	0.0568473	-	0.374686	0.174631	-	-0.202058	0.545094
ENSRNOG00000022245	-	0.0262024	0.880147	-	0.0755073	0.685416	-	-0.00752279	1	-	0.0471573	0.805668	-	-0.03971	0.847023	-	-0.0887399	0.657528
ENSRNOG00000028356	-	0.847956	0.00225111	up	1.13815	0.00321796	up	1.10717	6.3868e-09	-	0.290026	0.37179	-	0.254754	0.240315	-	-0.0367981	0.843986
ENSRNOG00000015936	-	0.00308599	0.982136	-	0.11148	0.514561	-	0.0213786	0.842636	-	0.106267	0.548528	-	0.0122781	0.895514	-	-0.0956967	0.609682
ENSRNOG00000006830	-	0.0273001	1	-	-Inf	0.978204	-	-0.0309344	1	-	-Inf	0.991457	-	-0.0777637	1	-	Inf	1
ENSRNOG00000020444	down	-2.30082	1.52124e-11	down	-1.64268	3.62657e-06	down	-3.20749	3.18073e-17	-	0.654045	0.292215	-	-0.913031	0.00207644	down	-1.56887	0.0271574
ENSRNOG00000050932	-	-0.0358213	0.914376	-	-0.0427024	0.936699	-	-0.0805097	0.797009	-	-0.00923219	1	-	-0.051733	0.870757	-	-0.0442101	0.858635
ENSRNOG00000010257	-	0.340222	0.368038	-	-0.25555	0.489509	-	0.200381	0.653582	-	-0.597395	0.0869858	-	-0.145441	0.63319	-	0.449862	0.219698
ENSRNOG00000012591	-	Inf	0.388214	-	Inf	0.467652	-	-	-	-	0.327127	1	-	-Inf	0.300541	-	-Inf	0.438258
ENSRNOG00000004437	up	1.03753	0.0388962	up	1.02381	0.00308471	up	1.5101	5.39374e-07	-	-0.0129966	0.951198	-	0.470098	0.181746	-	0.481152	0.120564
ENSRNOG00000007197	-	-0.627366	0.0116171	-	-0.750147	0.000238426	-	-0.768981	1.67124e-05	-	-0.125064	0.676849	-	-0.147797	0.608709	-	-0.0244883	0.944436
ENSRNOG00000001554	-	-0.772029	0.00981611	down	-1.14651	0.000179753	-	-0.737254	0.00887163	-	-0.374348	0.250928	-	0.0290997	0.83782	-	0.401828	0.0822217
ENSRNOG00000012481	-	0.121021	1	-	0.132931	0.913033	-	0.348405	0.741165	-	0.00564267	0.983323	-	0.212824	0.798392	-	0.209079	0.898711
ENSRNOG00000006946	-	-0.180762	0.551731	-	-0.773708	0.00279772	-	-0.515014	0.0275262	-	-0.594436	0.032565	-	-0.340405	0.189722	-	0.252271	0.398988
ENSRNOG00000051489	-	1.28367	0.357433	-	0.363479	0.857359	-	0.706605	0.6689	-	-0.919985	0.498323	-	-0.57797	0.61438	-	0.340494	0.925286
ENSRNOG00000019953	-	-0.262519	0.14679	-	-0.337313	0.0754731	-	-0.481613	0.00877964	-	-0.0766923	0.663873	-	-0.224863	0.247461	-	-0.150234	0.535281
ENSRNOG00000014230	-	0.939712	0.255135	-	0.443406	0.656472	-	0.427213	0.689835	-	-0.499023	0.526242	-	-0.518286	0.468183	-	-0.0212866	1
ENSRNOG00000012947	-	-0.14865	0.376772	-	-0.075021	0.633049	-	-0.186968	0.262685	-	0.0712099	0.754808	-	-0.0447635	0.810922	-	-0.117898	0.581072
ENSRNOG00000004091	-	0.0757859	0.711907	-	0.0496981	0.823316	-	-0.201181	0.295817	-	-0.0278189	0.902466	-	-0.283229	0.141049	-	-0.257064	0.214792
ENSRNOG00000014777	-	0.262067	0.146375	-	0.166868	0.415076	-	0.0284491	0.877192	-	-0.0975143	0.594251	-	-0.239765	0.172165	-	-0.144129	0.476253
ENSRNOG00000045626	up	1.09978	3.38599e-06	up	1.26562	0.0370066	-	0.920287	0.000111915	-	0.163154	0.67345	-	-0.186418	0.365905	-	-0.351045	0.420581
ENSRNOG00000037371	-	-0.517863	0.0979066	-	-0.949376	0.0144336	down	-1.07123	0.00348418	-	-0.434101	0.141902	-	-0.561713	0.0424562	-	-0.128873	0.713864
ENSRNOG00000010119	-	0.0415057	0.886839	-	-0.22877	0.507658	-	0.248343	0.414387	-	-0.273689	0.368841	-	0.199183	0.513471	-	0.47067	0.116827
ENSRNOG00000026297	-	Inf	0.38573	-	-	-	-	Inf	1	-	-Inf	0.315365	-	-2.08965	0.538019	-	Inf	1
ENSRNOG00000027924	-	-0.708451	0.957275	-	-Inf	0.482104	-	0.0846391	1	-	-Inf	0.689255	-	0.77781	0.859785	-	Inf	0.378103
ENSRNOG00000007315	-	-0.115872	0.498366	-	-0.311194	0.0957054	-	-0.128259	0.43633	-	-0.196781	0.301313	-	-0.017727	0.911453	-	0.177087	0.340174
ENSRNOG00000047023	-	-0.458401	0.0755402	-	-0.430797	0.0159384	-	-0.437496	0.007165	-	0.0267071	0.877702	-	0.0169211	0.964751	-	-0.0119232	0.857895
ENSRNOG00000019983	-	0.0425092	0.79436	-	0.0685358	0.699429	-	-0.0166689	0.967464	-	0.0239826	0.896481	-	-0.0651088	0.731819	-	-0.0907813	0.647415
ENSRNOG00000060154	-	-0.0918389	0.587227	-	-0.114614	0.511733	-	-0.104073	0.521811	-	-0.0253479	0.868461	-	-0.0185342	0.907105	-	0.00503063	0.954872
ENSRNOG00000051684	-	-0.325093	0.819021	-	-1.8322	0.199594	-	0.532155	0.551868	-	-1.50608	0.191408	-	0.853171	0.267424	up	2.35604	0.0127011
ENSRNOG00000027125	-	0.483928	0.0436314	-	0.636078	0.0778649	-	0.881732	6.86375e-05	-	0.150627	0.657198	-	0.392191	0.0533788	-	0.23985	0.345733
ENSRNOG00000010478	-	0.0898669	0.561249	-	-0.21702	0.157606	-	-0.306878	0.0288086	-	-0.309685	0.0600297	-	-0.403379	0.011174	-	-0.0953581	0.649676
ENSRNOG00000002294	-	0.157736	0.657745	-	0.159558	0.572459	-	0.347902	0.154894	-	0.00151304	0.980644	-	0.186614	0.553037	-	0.182555	0.448675
ENSRNOG00000003198	-	0.72212	0.167462	-	0.782524	0.12034	up	1.19285	0.00916303	-	0.05693	0.917369	-	0.46501	0.252449	-	0.406911	0.342198
ENSRNOG00000058372	-	0.503476	0.357857	-	-0.00533106	1	-	-0.0358736	1	-	-0.511985	0.333049	-	-0.545016	0.272995	-	-0.0355283	0.975942
ENSRNOG00000017762	-	0.658967	0.311207	-	0.102644	0.93205	-	0.372374	0.586001	-	-0.555582	0.36434	-	-0.291594	0.651517	-	0.262382	0.692245
ENSRNOG00000007416	-	0.178707	0.411533	-	0.0651296	0.769776	-	-0.00654045	0.969997	-	-0.116774	0.625946	-	-0.193168	0.403527	-	-0.0777148	0.780119
ENSRNOG00000008596	-	0.447797	0.679708	-	-0.367982	0.661408	-	-0.0617009	0.885429	-	-0.814279	0.367166	-	-0.504878	0.613008	-	0.306314	0.893163
ENSRNOG00000011171	-	-0.134808	1	-	0.745123	0.653254	-	0.0577631	1	-	0.875003	0.559514	-	0.186748	1	-	-0.689946	0.615122
ENSRNOG00000016123	-	0.0574476	0.830675	-	-0.137336	0.381254	-	-0.0624452	0.638415	-	-0.197226	0.484591	-	-0.126032	0.641523	-	0.0691369	0.666495
ENSRNOG00000047551	-	-0.72771	0.341073	-	-0.0855159	1	-	0.074619	0.925391	-	0.641787	0.573228	-	0.797566	0.395389	-	0.15442	0.949385
ENSRNOG00000039859	-	0.00112123	0.982076	-	-0.0115784	0.926607	-	-0.119261	0.468798	-	-0.0159366	0.896203	-	-0.127299	0.42878	-	-0.112942	0.549488
ENSRNOG00000018226	-	0.287072	0.127657	-	0.0037776	0.964518	-	0.446288	0.0115266	-	-0.286029	0.131388	-	0.151608	0.400756	-	0.436089	0.0197909
ENSRNOG00000032427	-	-Inf	0.983818	-	-Inf	0.978207	-	-Inf	0.971331	-	-	-	-	-	-	-	-	-
ENSRNOG00000006483	-	-0.222747	0.25226	-	-0.128225	0.529482	-	-0.0789948	0.74751	-	0.0920255	0.678303	-	0.137416	0.416533	-	0.0437016	0.753045
ENSRNOG00000018346	-	-0.192864	0.231251	-	-0.239814	0.176274	-	-0.0142401	1	-	-0.048938	0.79548	-	0.172767	0.241821	-	0.219803	0.182444
ENSRNOG00000046339	-	-	-	-	-	-	-	Inf	1	-	-	-	-	Inf	1	-	Inf	1
ENSRNOG00000059734	-	-Inf	0.983817	-	-Inf	0.978206	-	-Inf	0.97133	-	-	-	-	-	-	-	-	-
ENSRNOG00000006418	-	-0.283318	0.280718	-	0.0680046	0.812554	-	-0.0234308	0.925104	-	0.348573	0.127736	-	0.253764	0.250053	-	-0.0968158	0.666375
ENSRNOG00000045646	-	0.327197	0.948229	-	1.34503	0.292172	-	0.941455	0.54324	-	1.01281	0.352583	-	0.607565	0.670635	-	-0.407695	0.692455
ENSRNOG00000021140	-	Inf	1	-	Inf	1	-	Inf	1	-	-0.258024	1	-	-0.0391677	1	-	0.21975	1
ENSRNOG00000056273	-	Inf	0.504295	-	-	-	-	Inf	1	-	-Inf	0.478561	-	-2.09732	0.639269	-	Inf	1
ENSRNOG00000038299	-	-Inf	0.481702	-	-Inf	0.482283	-	-0.39348	1	-	-	-	-	Inf	0.561307	-	Inf	0.549303
ENSRNOG00000047854	-	-0.112533	1	-	0.32706	0.974906	-	1.02917	0.50802	-	0.432528	0.902708	-	1.13062	0.430351	-	0.695759	0.615111
ENSRNOG00000002759	-	0.134512	0.470789	-	0.214095	0.271989	-	0.252234	0.164645	-	0.0777413	0.680671	-	0.111932	0.551791	-	0.0323397	0.915375
ENSRNOG00000060344	-	-Inf	0.983817	-	-0.37377	1	-	0.790115	1	-	Inf	1	-	Inf	0.730255	-	1.16571	1
ENSRNOG00000005034	-	-0.0426784	0.910705	-	0.209771	0.563483	-	0.140593	0.778723	-	0.250463	0.444342	-	0.178664	0.660086	-	-0.0733627	0.7688
ENSRNOG00000020880	-	-0.298112	0.107219	-	-0.600599	0.00326286	-	-0.303198	0.0962068	-	-0.303701	0.148475	-	-0.010905	0.971084	-	0.291146	0.149848
ENSRNOG00000024414	-	-0.391201	0.0698188	-	-0.490463	0.0313919	-	-0.0384846	0.898601	-	-0.100044	0.653693	-	0.347291	0.0858993	-	0.445258	0.0375453
ENSRNOG00000052469	-	0.0834971	0.649495	-	-0.146173	0.448703	-	-0.0128906	0.964405	-	-0.231404	0.236439	-	-0.102067	0.580391	-	0.127298	0.483713
ENSRNOG00000008161	-	1.00192	0.163049	-	0.970023	0.158761	-	0.152215	0.877541	-	-0.0342828	1	-	-0.854864	0.204988	-	-0.821827	0.194585
ENSRNOG00000001410	-	-0.0113933	0.952394	-	0.0417473	0.819726	-	0.030023	0.863263	-	0.0501874	0.789229	-	0.03483	0.846811	-	-0.016984	0.914763
ENSRNOG00000004844	-	0.0486366	0.805201	-	0.203129	0.346409	-	0.249131	0.229504	-	0.152618	0.486549	-	0.195423	0.35882	-	0.041076	0.900739
ENSRNOG00000027736	up	1.41972	0.00930908	-	-0.259208	0.726969	-	0.798512	0.220179	down	-1.68288	0.0011525	-	-0.628865	0.146822	-	1.05213	0.0777821
ENSRNOG00000057548	-	-	-	-	Inf	1	-	-	-	-	Inf	1	-	-	-	-	-Inf	0.992965
ENSRNOG00000016379	-	-0.0461993	0.816292	-	-0.0191192	0.923491	-	-0.0485488	0.824681	-	0.0244166	0.919494	-	-0.00897442	0.989767	-	-0.0350359	0.897753
ENSRNOG00000028058	-	-0.105505	1	-	-0.290833	0.975737	-	-1.04082	0.509108	-	-0.189663	1	-	-0.942255	0.539905	-	-0.752065	0.59943
ENSRNOG00000019082	-	0.164581	0.78222	-	0.34332	0.493956	-	-0.193477	0.756286	-	0.175081	0.780936	-	-0.364408	0.531212	-	-0.54159	0.203226
ENSRNOG00000038372	-	0.0751769	0.653871	-	0.101884	0.527521	-	0.114781	0.473651	-	0.0250116	0.836525	-	0.0337245	0.838385	-	0.00714784	0.966952
ENSRNOG00000029826	-	0.226297	0.305081	-	0.30233	0.162736	-	0.404336	0.0414923	-	0.0741519	0.734883	-	0.171537	0.384239	-	0.095892	0.654877
ENSRNOG00000060262	-	-0.0688679	0.706899	-	-0.199745	0.350319	-	0.0661899	0.68327	-	-0.13309	0.560057	-	0.129013	0.438776	-	0.260607	0.18748
ENSRNOG00000057125	-	0.0987696	0.944605	-	-0.894813	0.376531	-	-1.28557	0.25768	-	-0.992941	0.280226	-	-1.39301	0.167409	-	-0.402792	0.804508
ENSRNOG00000031135	-	0.013999	0.916525	-	0.114118	0.533404	-	0.00769682	0.983187	-	0.0973523	0.620025	-	-0.0125418	0.899541	-	-0.111705	0.521364
ENSRNOG00000006500	-	-0.178902	0.293277	-	-0.0532652	0.769082	-	-0.190496	0.269605	-	0.12316	0.522617	-	-0.0181056	0.956715	-	-0.143005	0.469966
ENSRNOG00000049895	-	-	-	-	-	-	-	Inf	1	-	-	-	-	Inf	1	-	Inf	1
ENSRNOG00000007799	-	0.105973	0.998909	-	-0.397207	0.859438	-	0.543168	0.620505	-	-0.504839	0.735511	-	0.432917	0.68802	-	0.936006	0.395528
ENSRNOG00000001989	-	-0.193808	0.243445	-	-0.0700511	0.63293	-	-0.0102129	0.857283	-	0.121156	0.579029	-	0.178232	0.372519	-	0.0548781	0.799245
ENSRNOG00000043320	-	-Inf	0.983818	-	-Inf	0.978207	-	-Inf	0.971331	-	-	-	-	-	-	-	-	-
ENSRNOG00000030408	-	0.0723433	0.653945	-	0.168383	0.336914	-	0.115506	0.471027	-	0.0937531	0.602987	-	0.0370016	0.835094	-	-0.0583801	0.719095
ENSRNOG00000042084	-	0.320172	0.0398899	-	0.335668	0.0524972	-	0.390058	0.0104462	-	0.0134429	0.958353	-	0.0645784	0.707431	-	0.0491395	0.781059
ENSRNOG00000003746	-	-0.108193	0.489915	-	0.0657798	0.709426	-	-0.212107	0.162451	-	0.171993	0.341772	-	-0.109208	0.482797	-	-0.283022	0.101537
ENSRNOG00000008054	up	1.11047	0.0290383	-	0.544126	0.345935	-	0.171519	0.843398	-	-0.568295	0.226004	-	-0.946054	0.0349349	-	-0.378802	0.457653
ENSRNOG00000050051	-	-0.183856	0.489156	-	0.141854	0.547518	-	-0.260349	0.333591	-	0.322713	0.127836	-	-0.0824559	0.720253	-	-0.406867	0.0552152
ENSRNOG00000010302	-	1.8565	0.376429	-	-1.02131	0.952739	-	1.76883	0.425683	-	-2.87795	0.166795	-	-0.101443	1	-	2.77221	0.20618
ENSRNOG00000024061	down	-1.58057	3.51775e-12	down	-1.65472	1.1768e-13	down	-1.4084	1.22838e-09	-	-0.0765019	0.677106	-	0.167198	0.511008	-	0.24186	0.303166
ENSRNOG00000034126	-	0.48385	0.721074	-	-0.556203	0.758028	-	-0.198704	0.976884	-	-1.03567	0.507166	-	-0.686828	0.615597	-	0.346762	0.856159
ENSRNOG00000018574	-	0.446363	0.037903	-	0.424856	0.046646	-	0.714763	0.000296657	-	-0.0241513	0.985915	-	0.260961	0.163751	-	0.284017	0.189412
ENSRNOG00000021011	-	2.64951	0.302362	-	-0.162412	1	-	1.32635	0.858533	-	-2.81706	0.228112	-	-1.3293	0.492491	-	1.48853	0.793726
ENSRNOG00000012397	-	-0.516263	0.00446443	-	-0.3645	0.0602424	-	-0.397699	0.0178921	-	0.149634	0.462595	-	0.112057	0.608235	-	-0.0389518	0.772809
ENSRNOG00000029042	-	0.149177	0.349703	-	0.280059	0.0872106	-	0.155019	0.316104	-	0.128522	0.412195	-	8.10925e-05	0.993449	-	-0.130175	0.380168
ENSRNOG00000017548	-	0.30083	0.124432	-	0.302078	0.142348	-	0.0963431	0.575509	-	-0.00100317	0.988237	-	-0.211	0.295933	-	-0.211684	0.315791
ENSRNOG00000047620	-	0.21248	0.321641	-	0.0137155	0.981116	-	-0.46834	0.0325721	-	-0.200868	0.284841	-	-0.686272	0.000215391	-	-0.487629	0.0268163
ENSRNOG00000050933	-	0.0388503	1	-	0.103223	1	-	0.331451	0.693688	-	0.062058	1	-	0.28767	0.738163	-	0.223431	0.751766
ENSRNOG00000008424	-	-0.0143348	0.954583	-	-0.134217	0.548531	-	-0.121263	0.53984	-	-0.12279	0.581754	-	-0.113149	0.55812	-	0.00794465	1
ENSRNOG00000057102	-	0.196286	0.251296	-	0.170174	0.40526	-	0.205515	0.215511	-	-0.029316	0.815702	-	0.00196529	0.98944	-	0.0295093	0.800061
ENSRNOG00000006355	-	-0.20569	0.204411	-	0.0467071	0.791997	-	-0.195742	0.210264	-	0.25001	0.17127	-	0.00460923	0.906091	-	-0.247066	0.143011
ENSRNOG00000023969	-	-0.474063	0.156065	-	-0.80429	0.00469161	-	-0.613238	0.0178237	-	-0.333958	0.278091	-	-0.148335	0.576433	-	0.184226	0.391822
ENSRNOG00000017249	-	0.44562	0.33272	-	0.0359117	0.973203	-	0.983992	0.015439	-	-0.412931	0.352198	-	0.531641	0.140762	-	0.942918	0.0162466
ENSRNOG00000005076	-	0.0148118	0.902419	-	0.130879	0.674593	-	0.367601	0.0964335	-	0.11272	0.743833	-	0.345563	0.0958832	-	0.231114	0.324075
ENSRNOG00000027770	-	-0.2275	0.440179	-	0.0433549	0.883459	-	-0.33685	0.332449	-	0.267408	0.174233	-	-0.114879	0.589322	-	-0.384328	0.0573523
ENSRNOG00000017729	-	0.27659	0.178189	-	0.371474	0.0811706	-	0.155688	0.483547	-	0.0929064	0.640091	-	-0.126904	0.476987	-	-0.221313	0.244538
ENSRNOG00000011561	-	-0.442627	0.0070979	-	-0.379717	0.0251123	-	-0.754281	1.30027e-06	-	0.0598016	0.846726	-	-0.318048	0.0387175	-	-0.379775	0.074197
ENSRNOG00000010418	-	0.222526	0.322868	-	0.472547	0.038281	-	0.114183	0.652438	-	0.24839	0.257149	-	-0.113847	0.55467	-	-0.364124	0.0821719
ENSRNOG00000056076	-	-Inf	0.983816	-	-Inf	0.978204	-	-Inf	0.971327	-	-	-	-	-	-	-	-	-
ENSRNOG00000012806	-	0.110528	0.507452	-	0.211534	0.258565	-	0.16544	0.319394	-	0.0980466	0.622402	-	0.0488175	0.793731	-	-0.0510567	0.780732
ENSRNOG00000050620	-	-Inf	0.983819	-	-0.410816	1	-	-0.267771	1	-	Inf	1	-	Inf	1	-	0.140213	1
ENSRNOG00000011384	-	-0.0476672	0.786566	-	0.0460152	0.837336	-	-0.377007	0.0364245	-	0.0918346	0.654871	-	-0.335742	0.0654434	-	-0.428953	0.0292037
ENSRNOG00000020470	-	0.136689	0.688763	-	-0.170369	0.738688	-	-0.0402462	0.863828	-	-0.307284	0.391391	-	-0.182939	0.495969	-	0.12332	0.860897
ENSRNOG00000022252	-	0.35979	0.0611752	-	0.474694	0.0271732	-	0.162606	0.383202	-	0.111874	0.66255	-	-0.20321	0.280207	-	-0.31732	0.143395
ENSRNOG00000007582	-	-0.440168	0.0209414	-	-0.376314	0.0553633	-	-0.238649	0.208713	-	0.0611387	0.828782	-	0.195338	0.281535	-	0.132061	0.442707
ENSRNOG00000004275	-	0.131282	0.986793	-	-0.973815	0.425928	-	-1.68559	0.115338	-	-1.10918	0.644429	-	-1.82831	0.427493	-	-0.720528	0.670223
ENSRNOG00000060367	-	-0.601615	0.000395844	-	-0.51374	0.0048455	-	-0.671058	3.18164e-05	-	0.0850667	0.678323	-	-0.075637	0.590758	-	-0.162569	0.348813
ENSRNOG00000019862	-	-	-	-	Inf	0.79423	-	-	-	-	Inf	0.738588	-	-	-	-	-Inf	0.720223
ENSRNOG00000000520	-	0.0453413	0.753296	-	-0.00661912	0.948192	-	-0.12992	0.451322	-	-0.0553423	0.731656	-	-0.182118	0.274724	-	-0.1284	0.528483
ENSRNOG00000002462	-	-0.786001	0.673575	-	0.380368	0.828428	-	0.0408541	1	-	1.16725	0.39133	-	0.82282	0.586781	-	-0.34705	0.855066
ENSRNOG00000002862	-	0.693997	0.0476239	-	0.199017	0.653482	-	0.730522	0.0319466	-	-0.496913	0.126586	-	0.030609	0.920982	-	0.525067	0.0964004
ENSRNOG00000000973	-	Inf	1	-	-	-	-	-	-	-	-Inf	0.991456	-	-Inf	0.984036	-	-	-
ENSRNOG00000014659	-	-0.592838	0.000385449	-	-0.458961	0.0121138	-	-0.630038	0.000125907	-	0.132505	0.46566	-	-0.0431358	0.839727	-	-0.177324	0.339648
ENSRNOG00000008439	-	-	-	-	-	-	-	Inf	0.414302	-	-	-	-	Inf	0.359788	-	Inf	0.351433
ENSRNOG00000049552	-	0.113697	0.770824	-	-0.300172	0.393363	-	-0.0664448	0.829064	-	-0.41413	0.217165	-	-0.1854	0.552835	-	0.226914	0.520795
ENSRNOG00000017438	-	0.489919	0.143147	-	-0.0975089	0.800303	-	0.643748	0.0313229	-	-0.590219	0.124568	-	0.147118	0.553519	-	0.735266	0.034733
ENSRNOG00000001842	-	0.131262	0.438756	-	0.0914331	0.612261	-	0.0972702	0.495209	-	-0.040929	0.834078	-	-0.0393545	0.883733	-	-0.000158401	0.941533
ENSRNOG00000058824	-	1.16565	0.231717	-	0.31927	0.844714	-	1.2035	0.301238	-	-0.844538	0.380305	-	0.0331736	0.943401	-	0.875671	0.419712
ENSRNOG00000004713	-	-1.36004	0.553371	-	-1.35577	0.52523	-	0.254467	0.93533	-	-0.000941764	1	-	1.60052	0.289778	-	1.60003	0.251938
ENSRNOG00000015675	-	-Inf	0.983817	-	1.8973	0.674038	-	2.28541	0.646558	-	Inf	0.349126	-	Inf	0.460494	-	0.37791	1
ENSRNOG00000010172	-	-0.547047	0.153239	-	-0.257944	0.48751	-	-0.453873	0.229223	-	0.286303	0.49064	-	0.0885539	0.843816	-	-0.199931	0.642536
ENSRNOG00000047933	-	-0.140914	1	-	-1.69106	0.733693	-	-0.216799	1	-	-1.5584	0.747466	-	-0.0837058	1	-	1.47474	0.794342
ENSRNOG00000058202	-	-Inf	0.692422	-	0.36589	1	-	1.15843	0.75151	-	Inf	0.508395	-	Inf	0.243937	-	0.797902	0.855951
ENSRNOG00000004391	-	-0.202355	0.378353	-	-0.00854543	0.979047	-	-0.3365	0.119419	-	0.190655	0.295585	-	-0.140409	0.349651	-	-0.332518	0.0512759
ENSRNOG00000008971	-	-0.156847	0.739666	-	-0.13703	0.693887	-	0.101667	0.642514	-	0.0179559	0.947212	-	0.25483	0.483268	-	0.234328	0.286033
ENSRNOG00000054129	-	-2.96362	0.230574	-	-2.24942	0.365991	-	-3.28083	0.210651	-	0.706724	1	-	-0.335068	1	-	-1.03763	0.985115
ENSRNOG00000028075	-	0.486654	0.433464	-	0.428021	0.525336	-	0.257975	0.792193	-	-0.0641697	0.935332	-	-0.236771	0.603288	-	-0.174098	0.715845
ENSRNOG00000045574	-	0.123185	1	-	0.0365377	1	-	0.724189	0.403623	-	-0.084842	1	-	0.59791	0.40457	-	0.679655	0.364157
ENSRNOG00000048881	-	-0.183472	0.839872	-	-0.336113	0.701314	-	-0.705465	0.441318	-	-0.155142	0.89552	-	-0.530318	0.543538	-	-0.374828	0.668684
ENSRNOG00000020683	-	0.163737	0.309414	-	0.162948	0.372012	-	0.130945	0.406282	-	-0.00340299	0.962417	-	-0.0392092	0.798867	-	-0.0374931	0.849367
ENSRNOG00000038738	-	-1.83669	0.0932404	-	-1.65139	0.136955	-	-1.66292	0.115446	-	0.182064	0.910241	-	0.170634	0.950519	-	-0.0146094	1
ENSRNOG00000054962	-	-0.185646	0.263583	-	-0.0609192	0.744791	-	0.0578042	0.633235	-	0.122219	0.509174	-	0.237565	0.109322	-	0.113532	0.441759
ENSRNOG00000016364	-	0.174938	0.344016	-	0.260166	0.160044	-	0.07804	0.645279	-	0.0832572	0.61027	-	-0.102305	0.589867	-	-0.187185	0.297295
ENSRNOG00000020249	-	0.482761	1	-	-0.0504151	1	up	3.0031	0.0432943	-	-0.526373	0.97291	-	2.51874	0.0524184	up	3.03979	0.0278617
ENSRNOG00000008846	-	-1.03943	0.0690206	down	-1.23745	0.04157	-	-0.291004	0.548528	-	-0.195449	0.839959	-	0.746077	0.211053	-	0.940488	0.133395
ENSRNOG00000010625	down	-1.36457	0.000564567	down	-1.33238	0.000667026	down	-1.23833	0.00118496	-	0.0295816	0.922719	-	0.121142	0.668498	-	0.0900528	0.779493
ENSRNOG00000015873	-	-0.183811	0.788223	-	-0.713172	0.322376	-	-0.655826	0.27631	-	-0.532436	0.490974	-	-0.477469	0.440956	-	0.0547033	1
ENSRNOG00000061684	-	-0.00806682	0.962206	-	0.103538	0.545985	-	-0.0302873	0.798279	-	0.109454	0.537368	-	-0.028151	0.808204	-	-0.139246	0.38075
ENSRNOG00000016497	-	-0.162123	0.406944	-	-0.158561	0.461587	-	0.05965	0.730359	-	0.00128953	0.983874	-	0.215752	0.239119	-	0.212702	0.290458
ENSRNOG00000050602	-	-2.32325	0.174032	-	-3.40562	0.0962787	-	-0.866511	0.521105	-	-1.07558	0.980156	-	1.46235	0.550382	-	2.53895	0.356403
ENSRNOG00000053081	-	-0.744045	0.790874	-	-2.99717	0.314785	-	0.0650632	1	-	-2.25673	0.565015	-	0.801471	0.658241	-	3.05968	0.217501
ENSRNOG00000007484	-	-0.246428	0.730035	-	0.0677521	1	-	0.0129898	1	-	0.308987	0.725359	-	0.25306	0.734636	-	-0.0580961	0.977739
ENSRNOG00000051823	-	0.496473	0.152729	-	0.49476	0.170105	-	0.575768	0.0901105	-	-0.00298317	1	-	0.07315	0.835002	-	0.0743359	0.834773
ENSRNOG00000008812	-	-0.0863812	0.595958	-	-0.0654517	0.715836	-	-0.297927	0.0534863	-	0.0183957	0.916484	-	-0.21756	0.164184	-	-0.237519	0.163753
ENSRNOG00000004686	-	-0.134941	0.414271	-	-0.0703256	0.684576	-	0.0229763	0.796521	-	0.0624324	0.750759	-	0.151622	0.297206	-	0.0873047	0.537316
ENSRNOG00000005602	-	-0.113298	0.469412	-	-0.0375974	0.795166	-	-0.0133937	0.979329	-	0.0745822	0.709175	-	0.0946115	0.506984	-	0.0181685	0.832977
ENSRNOG00000032768	-	0.66775	0.16062	-	0.245197	0.672795	up	1.13587	0.00586485	-	-0.425146	0.287371	-	0.463237	0.257531	-	0.885285	0.0171843
ENSRNOG00000052574	-	0.3722	0.123834	-	-0.0167841	0.98347	-	0.231397	0.377502	-	-0.390779	0.12036	-	-0.14735	0.469827	-	0.24234	0.380086
ENSRNOG00000007515	-	-0.394137	0.256174	-	-0.160081	0.627078	-	-0.320527	0.346988	-	0.231068	0.545016	-	0.0669501	0.868234	-	-0.166331	0.673904
ENSRNOG00000057556	-	0.698642	0.0930577	-	0.66919	0.0845691	up	1.01391	3.34018e-05	-	-0.029598	0.902637	-	0.310478	0.337083	-	0.3382	0.216206
ENSRNOG00000004464	-	-0.275156	0.0862845	-	-0.188801	0.231224	-	-0.357114	0.017632	-	0.083426	0.758708	-	-0.0878921	0.532324	-	-0.173531	0.426792
ENSRNOG00000008412	-	-1.27524	0.445094	-	-0.929085	0.539088	-	-0.335117	0.943433	-	0.335976	1	-	0.924502	0.564638	-	0.585729	0.656708
ENSRNOG00000014371	-	0.384184	0.406527	-	-0.504786	0.372282	-	-0.377622	0.513914	-	-0.890924	0.0565078	-	-0.767844	0.0922943	-	0.120508	0.832969
ENSRNOG00000007133	-	-0.115479	0.472257	-	-0.0979492	0.531939	-	-0.163789	0.280956	-	0.0145192	0.989287	-	-0.0549624	0.714548	-	-0.0713463	0.72416
ENSRNOG00000006033	down	-1.03834	1.10708e-05	down	-1.18597	3.47326e-06	down	-1.45537	2.91155e-10	-	-0.151153	0.645299	-	-0.423384	0.168225	-	-0.273598	0.38012
ENSRNOG00000018953	-	0.113439	0.906728	-	-0.32938	0.703178	-	0.302984	0.573023	-	-0.444546	0.57604	-	0.185287	0.750979	-	0.62733	0.285882
ENSRNOG00000034015	-	0.762748	0.000997146	-	0.670555	0.053328	-	0.833022	4.42825e-07	-	-0.0942216	0.843929	-	0.062909	0.684559	-	0.156012	0.615322
ENSRNOG00000039496	-	-0.0113987	0.973744	-	-0.140733	0.586764	-	-0.336773	0.20407	-	-0.131346	0.603431	-	-0.33162	0.197013	-	-0.201924	0.496342
ENSRNOG00000030019	-	-0.137184	0.381196	-	-0.150245	0.357412	-	-0.16643	0.291717	-	-0.0154358	0.895535	-	-0.0352673	0.855379	-	-0.0216683	0.972848
ENSRNOG00000017801	-	-0.291494	0.0755076	-	-0.403155	0.0261574	-	-0.391547	0.0139148	-	-0.114584	0.552582	-	-0.107091	0.546315	-	0.00617031	0.985804
ENSRNOG00000016258	-	-0.0271235	0.997086	-	-0.911189	0.00207267	-	0.506055	0.0477291	-	-0.889575	0.101715	-	0.523521	0.226549	up	1.41132	3.21083e-06
ENSRNOG00000030771	-	-0.261049	0.905761	-	-0.933432	0.479077	-	-0.355162	0.814635	-	-0.680899	0.607326	-	-0.105368	1	-	0.572179	0.699238
ENSRNOG00000047651	-	Inf	0.7522	-	Inf	1	-	-	-	-	-0.965699	0.980089	-	-Inf	0.673911	-	-Inf	0.992965
ENSRNOG00000037196	-	-1.64757	0.742883	-	-0.670758	0.935664	-	-1.76453	0.711784	-	0.977356	1	-	-0.108885	1	-	-1.09153	0.985634
ENSRNOG00000005310	-	0.0583807	0.724154	-	0.0625099	0.736092	-	0.0568318	0.735794	-	0.00188804	0.999485	-	-0.00782318	0.947454	-	-0.0113636	0.943168
ENSRNOG00000025625	-	-0.170216	0.286774	-	0.132671	0.614127	-	-0.222761	0.134932	-	0.301319	0.241628	-	-0.0571484	0.671666	-	-0.360758	0.136722
ENSRNOG00000002773	up	1.04795	0.0200811	-	0.639119	0.183649	-	0.467259	0.395077	-	-0.41483	0.385862	-	-0.59142	0.213314	-	-0.177862	0.714762
ENSRNOG00000009043	-	1.57145	0.822214	-	1.47052	0.85206	-	2.36266	0.457107	-	-0.095237	1	-	0.788688	0.753419	-	0.88084	0.720582
ENSRNOG00000061438	-	-0.217219	0.675727	-	-0.515592	0.324453	-	-0.0132795	1	-	-0.300685	0.567736	-	0.197472	0.68371	-	0.49654	0.307055
ENSRNOG00000009264	-	0.204778	0.23121	-	0.246344	0.204627	-	0.426128	0.00756997	-	0.0395468	0.882034	-	0.215528	0.170437	-	0.17383	0.273378
ENSRNOG00000028505	-	-0.347669	0.0284654	-	-0.141591	0.447958	-	-0.20142	0.2118	-	0.204359	0.235529	-	0.140369	0.34105	-	-0.0655422	0.717454
ENSRNOG00000007427	-	-0.190379	0.469308	-	-0.13719	0.649368	-	-0.213734	0.439485	-	0.0519706	0.826931	-	-0.0287426	0.969625	-	-0.0822463	0.773059
ENSRNOG00000018568	-	-0.103722	0.524455	-	-0.125397	0.472066	-	-0.103574	0.516825	-	-0.023857	0.885819	-	-0.00588824	0.976765	-	0.0161061	0.909456
ENSRNOG00000046036	-	-0.812561	0.401545	down	-4.67078	0.0111005	-	-0.245812	0.825377	down	-3.85266	0.0455421	-	0.55946	0.533327	up	4.4136	0.00619513
ENSRNOG00000025121	-	Inf	0.748716	-	-	-	-	-	-	-	-Inf	0.6862	-	-Inf	0.671014	-	-	-
ENSRNOG00000002331	-	Inf	0.543713	-	Inf	0.779995	-	Inf	0.786275	-	-0.700993	0.972554	-	-0.760728	0.952535	-	-0.061615	1
ENSRNOG00000020360	-	0.135384	0.450907	-	0.0721492	0.680977	-	0.174939	0.297443	-	-0.0648551	0.777357	-	0.0336994	0.824422	-	0.097011	0.623794
ENSRNOG00000009729	-	-0.137128	0.397572	-	-0.121236	0.49062	-	-0.140744	0.358226	-	0.0137857	0.942286	-	-0.00953412	0.935905	-	-0.0251651	0.872133
ENSRNOG00000049943	-	0.53914	0.284491	-	0.169931	0.832494	-	0.855228	0.096782	-	-0.372094	0.396257	-	0.310055	0.435979	-	0.679374	0.131045
ENSRNOG00000015153	-	-0.211194	0.22079	-	-0.24172	0.175953	-	-0.200232	0.245983	-	-0.0332417	0.817679	-	0.00474197	0.952669	-	0.0358099	0.769639
ENSRNOG00000020391	-	0.0948973	0.726168	-	0.156629	0.496653	-	-0.088865	0.703599	-	0.0592486	0.782124	-	-0.192196	0.459084	-	-0.252338	0.255872
ENSRNOG00000019190	-	-0.412365	0.807062	-	0.908032	0.312023	-	-0.208317	0.991928	-	1.31498	0.132614	-	0.195855	0.899567	-	-1.1209	0.210683
ENSRNOG00000015125	-	0.844056	0.109393	-	0.649149	0.248308	-	0.888939	0.0840578	-	-0.196441	0.70112	-	0.0391386	0.956178	-	0.23412	0.626193
ENSRNOG00000034182	-	-0.112917	0.82312	-	0.286381	0.486083	-	-0.550477	0.271319	-	0.398573	0.302598	-	-0.442692	0.369098	-	-0.842405	0.0497014
ENSRNOG00000016968	-	0.117176	0.596386	-	0.502214	0.0292991	-	0.613527	0.0478454	-	0.384177	0.121464	-	0.4914	0.120767	-	0.105627	0.763984
ENSRNOG00000024312	-	-0.21839	0.289478	-	-0.212136	0.285492	-	-0.381186	0.0820282	-	0.00525676	0.987908	-	-0.168211	0.506217	-	-0.174933	0.478682
ENSRNOG00000054860	-	0.580141	0.334958	-	0.307187	0.65051	-	0.0973644	0.951689	-	-0.278484	0.637406	-	-0.492409	0.412972	-	-0.215647	0.710318
ENSRNOG00000012394	-	-0.0212722	0.895601	-	-0.314196	0.108238	-	0.0173723	0.958726	-	-0.295718	0.137743	-	0.0315843	0.872216	-	0.325109	0.0929493
ENSRNOG00000029141	-	-0.121697	1	-	-1.38125	0.594007	-	-0.512384	0.885709	-	-1.26381	0.609231	-	-0.398716	0.934816	-	0.861322	0.828788
ENSRNOG00000009652	-	-0.783167	2.57828e-06	-	-0.762351	2.48231e-05	-	-0.621304	0.000147585	-	0.0186723	0.939052	-	0.156082	0.313299	-	0.135287	0.402872
ENSRNOG00000016558	-	1.81597	0.228444	-	0.459554	0.925569	-	1.41202	0.405177	-	-1.35621	0.320052	-	-0.407512	0.790742	-	0.947478	0.558219
ENSRNOG00000030374	-	-0.721575	0.115983	-	-0.105084	0.816388	-	-0.149807	0.7523	-	0.616238	0.179231	-	0.567792	0.194674	-	-0.0507851	0.964701
ENSRNOG00000060514	-	1.48276	0.819468	-	-0.378654	1	-	1.27742	0.863913	-	-1.84783	0.748271	-	-0.213452	1	-	1.63832	0.801482
ENSRNOG00000013260	-	-0.197942	0.510667	-	-0.0842309	0.860195	-	0.400072	0.137827	-	0.113528	0.65323	-	0.592055	0.0229807	-	0.477569	0.0924704
ENSRNOG00000016945	-	1.91035	0.211132	-	0.0319519	0.986381	-	0.292378	0.699116	-	-1.88077	0.215293	-	-1.62642	0.259601	-	0.25282	0.73477
ENSRNOG00000039315	-	0.609244	0.15267	up	1.03343	0.0125688	-	-0.00325146	1	-	0.420777	0.260692	-	-0.619795	0.129775	down	-1.0417	0.00789254
ENSRNOG00000002525	-	0.330852	0.835453	-	-0.58974	0.667262	-	0.484737	0.71418	-	-0.918769	0.402973	-	0.152367	0.961069	-	1.0694	0.320851
ENSRNOG00000001707	-	0.386864	0.592067	-	0.753407	0.245089	-	0.74022	0.222108	-	0.361028	0.538366	-	0.345586	0.515828	-	-0.0165642	1
ENSRNOG00000028108	-	0.853302	0.195423	-	-0.639497	0.534159	-	-0.245178	0.829423	down	-1.49529	0.0295395	-	-1.10144	0.0827726	-	0.391685	0.731052
ENSRNOG00000013907	-	0.244384	0.466003	-	0.100668	0.712619	-	0.354591	0.285533	-	-0.148596	0.730114	-	0.101556	0.798154	-	0.248858	0.536319
ENSRNOG00000046883	-	-0.0578234	0.744932	-	0.0524235	0.768671	-	-0.0537554	0.793293	-	0.107477	0.571919	-	-0.00212637	0.975023	-	-0.111316	0.57313
ENSRNOG00000009972	-	-0.0375128	0.810589	-	-0.128871	0.467675	-	0.0224627	0.866762	-	-0.0937902	0.615611	-	0.0536661	0.705528	-	0.145771	0.387108
ENSRNOG00000053923	-	-0.0633074	0.714308	-	-0.0666582	0.740937	-	-0.172052	0.32821	-	-0.00520164	1	-	-0.114509	0.531215	-	-0.111233	0.56054
ENSRNOG00000061055	-	-	-	-	-	-	-	Inf	1	-	-	-	-	Inf	1	-	Inf	1
ENSRNOG00000012055	-	-0.640001	0.0030001	-	-0.67919	0.00261988	-	-0.382826	0.0532989	-	-0.041043	0.833346	-	0.251136	0.278628	-	0.29048	0.213428
ENSRNOG00000005336	-	Inf	0.755545	-	-	-	-	Inf	0.581514	-	-Inf	0.693184	-	0.513675	1	-	Inf	0.517687
ENSRNOG00000010109	-	0.20362	0.290729	-	-0.0666187	0.73731	-	-0.00667462	0.998771	-	-0.272253	0.180429	-	-0.217123	0.265785	-	0.0535508	0.739931
ENSRNOG00000026527	up	1.27696	0.00547664	up	1.05121	0.0287756	up	1.10307	0.0186308	-	-0.224607	0.623849	-	-0.178225	0.657731	-	0.0446117	0.98404
ENSRNOG00000061579	-	-0.131479	1	-	1.05217	0.34761	-	0.787116	0.481739	-	1.18292	0.254081	-	0.912267	0.382318	-	-0.272488	0.865807
ENSRNOG00000018044	-	0.990202	4.81819e-05	-	0.809506	0.000130298	up	1.14076	1.32933e-06	-	-0.181081	0.538321	-	0.145515	0.466569	-	0.325138	0.175809
ENSRNOG00000010155	-	-0.0194024	0.878577	-	-0.081359	0.590022	-	-0.0299401	0.793761	-	-0.0643661	0.690224	-	-0.0172357	0.891298	-	0.0454525	0.780935
ENSRNOG00000050214	-	0.0811968	0.6348	-	0.0464491	0.808788	-	0.154742	0.32778	-	-0.0376599	0.84272	-	0.0668298	0.659786	-	0.102689	0.544949
ENSRNOG00000042126	-	-0.163641	0.509637	-	-0.268509	0.326702	-	-0.288806	0.245778	-	-0.106565	0.721877	-	-0.131162	0.606653	-	-0.0256008	0.908946
ENSRNOG00000003217	-	0.244444	0.37172	-	-0.195519	0.495	-	-0.0610136	0.777128	-	-0.444147	0.157615	-	-0.314654	0.299103	-	0.128066	0.789598
ENSRNOG00000003014	-	0.24104	0.196801	-	0.194979	0.330527	-	0.421037	0.0165566	-	-0.047995	0.819359	-	0.174268	0.303444	-	0.220498	0.235528
ENSRNOG00000005263	-	0.142009	0.38403	-	0.0978823	0.5931	-	0.0745799	0.629004	-	-0.0463894	0.790464	-	-0.0735687	0.656408	-	-0.0289569	0.891449
ENSRNOG00000025160	-	0.507086	0.0785834	-	0.580415	0.0326867	-	0.779241	1.50411e-05	-	0.0730512	0.790991	-	0.267377	0.196776	-	0.192137	0.329002
ENSRNOG00000002951	-	-0.552933	0.630364	-	0.0690966	1	-	-0.55825	0.627957	-	0.6205	0.543457	-	-0.00925033	1	-	-0.631791	0.53525
ENSRNOG00000022189	-	0.0862649	0.717148	-	0.319777	0.112939	-	0.431098	0.0240253	-	0.229581	0.371696	-	0.336776	0.17195	-	0.105646	0.590712
ENSRNOG00000009225	-	0.169806	0.386809	-	0.314049	0.106126	-	0.437972	0.0175363	-	0.142794	0.447829	-	0.262471	0.145806	-	0.118004	0.627358
ENSRNOG00000012259	-	2.40962	0.18655	-	1.28142	0.740682	-	1.9836	0.34891	-	-1.1351	0.397512	-	-0.436138	0.79413	-	0.694424	0.653925
ENSRNOG00000019702	-	-0.0711886	0.733464	-	-0.00886627	0.985004	-	-0.0154949	0.988016	-	0.0610693	0.732981	-	0.0501576	0.727762	-	-0.0124082	0.979871
ENSRNOG00000061088	-	-0.0649428	0.711958	-	-0.0345568	0.84155	-	-0.157811	0.356896	-	0.0276211	0.904022	-	-0.0998086	0.571028	-	-0.129099	0.513249
ENSRNOG00000010797	-	-2.01929	0.209551	-	-1.52274	0.304985	-	-0.579102	0.612912	-	0.492231	0.681682	-	1.42901	0.12973	-	0.935403	0.308549
ENSRNOG00000022030	-	-0.710859	0.791165	-	0.544719	0.778089	-	-0.0121752	1	-	1.25868	0.464118	-	0.699519	0.775301	-	-0.562848	0.732104
ENSRNOG00000005478	-	0.181839	0.296322	-	0.0957586	0.621017	-	0.21062	0.232893	-	-0.0884603	0.640891	-	0.0229599	0.943592	-	0.109558	0.587352
ENSRNOG00000060912	-	0.132199	0.431391	-	0.167975	0.34548	-	0.0930895	0.598491	-	0.0337196	0.838766	-	-0.0450549	0.749955	-	-0.0803194	0.605551
ENSRNOG00000008897	-	0.0854544	0.621375	-	0.106795	0.540713	-	0.0682726	0.682181	-	0.0194757	0.886593	-	-0.0231219	0.893254	-	-0.04422	0.776282
ENSRNOG00000017704	-	0.705648	0.0391902	-	0.329466	0.258966	-	0.485227	0.0600783	-	-0.379888	0.266336	-	-0.228641	0.479455	-	0.150461	0.554218
ENSRNOG00000030876	-	Inf	0.0535402	-	Inf	0.328241	-	Inf	0.128814	-	-1.15754	0.47857	-	-0.471142	0.789737	-	0.686602	0.772282
ENSRNOG00000015445	-	0.628162	0.228632	-	0.00867621	0.964213	-	-0.0608021	0.933457	-	-0.62243	0.248222	-	-0.696736	0.134183	-	-0.0748376	0.817426
ENSRNOG00000014257	down	-1.10668	5.12817e-09	-	-0.915312	3.84137e-05	down	-1.21235	4.7618e-11	-	0.190768	0.622598	-	-0.109771	0.546132	-	-0.303115	0.383195
ENSRNOG00000016269	-	-0.00119501	1	-	-0.113351	0.552651	-	-0.0956848	0.609841	-	-0.114058	0.55235	-	-0.1005	0.587284	-	0.011717	0.915064
ENSRNOG00000050666	-	Inf	1	-	-	-	-	Inf	0.797143	-	-Inf	0.991456	-	0.75425	1	-	Inf	0.74352
ENSRNOG00000011891	-	-0.0966835	0.588596	-	-0.0723923	0.639443	-	-0.185107	0.2772	-	0.0215374	0.993323	-	-0.0948916	0.578384	-	-0.118745	0.601406
ENSRNOG00000033611	-	-0.230094	0.177612	-	-0.198544	0.297022	-	-0.283949	0.100614	-	0.0291429	0.856205	-	-0.0602252	0.778583	-	-0.0909003	0.646838
ENSRNOG00000049985	-	-0.198859	0.342055	-	-0.136286	0.521794	-	0.0906472	0.637237	-	0.0606308	0.814788	-	0.283682	0.147609	-	0.220937	0.271876
ENSRNOG00000054460	-	-0.11303	1	-	-Inf	0.692532	-	-0.408184	1	-	-Inf	0.687612	-	-0.301059	1	-	Inf	0.74352
ENSRNOG00000022268	down	-11.2334	3.25652e-25	down	-11.1783	3.79472e-25	down	-10.0455	5.59008e-22	-	0.0558323	1	-	1.18233	0.335356	-	1.12373	0.334379
ENSRNOG00000015658	-	0.406305	0.0175619	-	0.253855	0.406664	-	0.143928	0.415692	-	-0.154797	0.547982	-	-0.268794	0.112717	-	-0.115636	0.702023
ENSRNOG00000021139	-	0.390068	0.0225787	-	0.521632	0.00442773	-	0.647921	7.8087e-05	-	0.129821	0.47338	-	0.252103	0.12369	-	0.120665	0.511394
ENSRNOG00000058560	-	Inf	1	-	-	-	-	-	-	-	-Inf	0.991457	-	-Inf	0.984037	-	-	-
ENSRNOG00000005705	-	0.623117	0.657933	up	2.21535	0.0234599	-	1.82449	0.0553358	-	1.59452	0.0764044	-	1.19685	0.151766	-	-0.398384	0.437989
ENSRNOG00000038259	-	-	-	-	Inf	1	-	-	-	-	Inf	1	-	-	-	-	-Inf	0.992963
ENSRNOG00000025200	-	Inf	1	-	-	-	-	-	-	-	-Inf	0.991456	-	-Inf	0.984035	-	-	-
ENSRNOG00000004493	-	0.503908	0.0670533	-	0.735749	0.0067431	-	0.282827	0.277115	-	0.229303	0.332047	-	-0.226917	0.42267	-	-0.457678	0.0756822
ENSRNOG00000011544	-	0.0823455	0.6296	-	0.191316	0.293636	-	0.0746379	0.608335	-	0.106375	0.561693	-	-0.0144369	0.989039	-	-0.12226	0.530779
ENSRNOG00000060020	-	0.515472	0.913058	-	-2.12162	0.55867	-	-0.387444	1	-	-2.6386	0.306684	-	-0.910334	0.776994	-	1.72943	0.628767
ENSRNOG00000019719	-	-1.19879	0.346334	-	-1.34699	0.354672	-	-1.46753	0.250436	-	-0.152158	1	-	-0.276297	0.92766	-	-0.126464	0.974313
ENSRNOG00000001243	-	-0.0289381	0.867852	-	0.080406	0.627625	-	0.0506925	0.767166	-	0.107187	0.534035	-	0.0735495	0.667982	-	-0.0351722	0.796349
ENSRNOG00000047088	-	-0.0519922	0.755691	-	-0.146041	0.41215	-	-0.0950757	0.572663	-	-0.0963027	0.597074	-	-0.0494647	0.783688	-	0.0449612	0.770997
ENSRNOG00000056733	-	Inf	0.390794	-	-	-	-	Inf	0.087976	-	-Inf	0.318373	-	1.09477	0.541574	-	Inf	0.0598019
ENSRNOG00000030187	-	1.09217	0.360507	-	0.0755002	1	-	-0.975965	0.50348	-	-1.01494	0.270219	-	-2.07623	0.0745125	-	-1.06303	0.392544
ENSRNOG00000029591	up	3.87928	0.000630592	up	4.10331	0.00032473	up	4.65217	7.38471e-05	-	0.231342	0.69098	-	0.772116	0.289611	-	0.53918	0.516976
ENSRNOG00000047895	-	0.700011	0.00299036	-	0.645316	0.0471495	-	0.45037	0.0871484	-	-0.0574724	0.909658	-	-0.256535	0.326584	-	-0.200382	0.53214
ENSRNOG00000019208	-	-1.92335	0.0754929	-	-1.93548	0.110207	-	-1.09222	0.254903	-	-0.0115391	1	-	0.823746	0.442574	-	0.833161	0.505106
ENSRNOG00000018657	-	0.323202	0.0483893	-	0.25808	0.152723	-	0.290723	0.0652275	-	-0.0675346	0.703649	-	-0.0386962	0.818599	-	0.02704	0.860209
ENSRNOG00000059350	-	-	-	-	-	-	-	Inf	1	-	-	-	-	Inf	1	-	Inf	1
ENSRNOG00000047800	-	0.74101	0.021645	-	-0.229304	0.614768	-	0.697318	0.0284438	-	-0.971209	0.00292919	-	-0.0501273	0.893545	-	0.919369	0.0045211
ENSRNOG00000042838	-	0.713233	0.0192468	-	0.00331352	0.942266	-	0.268494	0.449738	-	-0.712542	0.000711334	-	-0.452113	0.0384196	-	0.25899	0.185153
ENSRNOG00000006973	-	-0.0309238	0.888644	-	-0.00989416	0.980674	-	-0.0441025	0.889243	-	0.0189141	0.929882	-	-0.0200851	1	-	-0.0405491	0.90872
ENSRNOG00000013390	-	-0.23816	0.303173	-	-0.701287	0.00167266	down	-1.01348	3.43567e-06	-	-0.466343	0.0816128	-	-0.783078	0.00852871	-	-0.318578	0.230188
ENSRNOG00000019729	-	-0.289519	0.101472	-	-0.253265	0.15987	-	-0.44766	0.00756113	-	0.034346	0.929481	-	-0.163834	0.310637	-	-0.200082	0.298807
ENSRNOG00000013253	-	-0.333613	0.0591829	-	-0.364498	0.0497616	-	-0.481888	0.00576517	-	-0.0324895	0.823657	-	-0.153727	0.397365	-	-0.123284	0.581803
ENSRNOG00000004206	-	-0.37204	0.0209152	-	-0.276642	0.136463	-	-0.456497	0.00431528	-	0.0937934	0.553401	-	-0.0896504	0.621895	-	-0.185084	0.280323
ENSRNOG00000061004	-	-	-	-	-	-	-	Inf	1	-	-	-	-	Inf	1	-	Inf	1
ENSRNOG00000042728	-	-0.0357516	0.856489	-	-0.165462	0.392631	-	-0.301725	0.0892724	-	-0.13228	0.493882	-	-0.272504	0.124443	-	-0.141881	0.4757
ENSRNOG00000030759	-	1.4658	0.820269	-	0.778324	1	-	2.63311	0.409018	-	-0.675866	0.972466	-	1.16384	0.61256	-	1.83908	0.478079
ENSRNOG00000011419	-	-0.00197866	0.993739	-	0.0109474	1	-	0.00328412	0.963659	-	0.0110129	0.994818	-	0.000313184	0.935523	-	-0.0128062	0.940768
ENSRNOG00000047761	-	-0.0152719	0.926356	-	-0.058504	0.754298	-	0.0171902	0.943745	-	-0.044258	0.818911	-	0.0274634	0.888456	-	0.0698771	0.713675
ENSRNOG00000028036	-	0.824863	0.0151924	up	1.35998	9.01553e-05	-	0.97252	1.26952e-05	-	0.53365	0.0972907	-	0.143264	0.57516	-	-0.392424	0.153017
ENSRNOG00000018557	-	-	-	-	Inf	1	-	-	-	-	Inf	1	-	-	-	-	-Inf	0.992965
ENSRNOG00000016778	-	0.0452117	0.785234	-	0.167779	0.344201	-	-0.110701	0.495632	-	0.120545	0.507541	-	-0.16186	0.325456	-	-0.284215	0.109926
ENSRNOG00000029235	-	-0.543235	0.175263	-	-0.60633	0.12666	-	0.530977	0.0794337	-	-0.064477	0.874173	up	1.06887	0.00483213	up	1.13136	0.00231306
ENSRNOG00000017505	-	0.265437	0.298488	-	0.540949	0.0237031	-	0.616878	0.00658826	-	0.274509	0.219794	-	0.347656	0.111111	-	0.0712235	0.82653
ENSRNOG00000015865	-	-0.0992225	0.568222	-	0.0673437	0.662208	-	-0.08455	0.613504	-	0.164474	0.351891	-	0.0085459	0.968488	-	-0.157417	0.347641
ENSRNOG00000046663	-	-0.424408	0.290942	-	-0.699706	0.0981234	-	-0.395015	0.402049	-	-0.275149	0.52715	-	0.0229817	0.890366	-	0.296045	0.420838
ENSRNOG00000047061	-	1.50304	0.42545	-	-0.0406495	1	-	1.71234	0.286654	-	-1.5357	0.323169	-	0.205571	0.884354	-	1.73519	0.205826
ENSRNOG00000019802	-	-0.562032	0.199235	-	-0.228151	0.611752	-	-0.0674372	0.934587	-	0.33063	0.458914	-	0.488057	0.216755	-	0.155492	0.684349
ENSRNOG00000051650	-	0.201704	0.217834	-	0.0242743	0.848569	-	0.227885	0.166427	-	-0.179416	0.359818	-	0.0202059	0.949583	-	0.198286	0.317998
ENSRNOG00000052506	-	0.713264	1.12174e-05	-	0.736935	3.19396e-05	-	0.831515	1.33579e-07	-	0.0215179	0.896821	-	0.112549	0.499074	-	0.0893273	0.638359
ENSRNOG00000001643	-	-0.545633	0.00120417	-	-0.387555	0.0318505	-	-0.472016	0.00500658	-	0.156051	0.425206	-	0.0683114	0.62597	-	-0.0896263	0.702834
ENSRNOG00000015971	-	-0.0187387	0.945275	-	0.0905638	0.676138	-	0.2821	0.0986167	-	0.106706	0.637862	-	0.294345	0.0911573	-	0.185765	0.286005
ENSRNOG00000002473	-	-0.0919062	0.629061	-	-0.118931	0.527376	-	-0.0898479	0.618973	-	-0.0300023	0.85293	-	-0.00408311	0.977315	-	0.0239501	0.879482
ENSRNOG00000015077	-	-0.218953	0.215153	-	-0.111484	0.573037	-	-0.0261269	0.887728	-	0.105777	0.577221	-	0.187819	0.278973	-	0.0800627	0.697252
ENSRNOG00000017210	-	0.393816	0.0108826	-	0.374135	0.0341964	-	0.332684	0.0329264	-	-0.0230816	0.830784	-	-0.0676552	0.589948	-	-0.0466533	0.783389
ENSRNOG00000025640	-	-1.47333	0.081176	-	-1.23845	0.151735	down	-2.65301	0.0059665	-	0.23314	0.867405	-	-1.18338	0.360027	-	-1.41817	0.230647
ENSRNOG00000029107	-	-1.10254	0.968216	-	-0.269076	1	-	-0.457592	1	-	0.839746	1	-	0.645381	1	-	-0.193603	1
ENSRNOG00000010267	-	0.174119	0.287984	-	0.111048	0.573542	-	0.341993	0.0266977	-	-0.0656722	0.682887	-	0.16141	0.292954	-	0.225081	0.167158
ENSRNOG00000047115	-	-0.172018	0.305429	-	-0.0508695	0.773393	-	-0.20008	0.236531	-	0.118878	0.532622	-	-0.0342199	0.874182	-	-0.154805	0.422038
ENSRNOG00000053201	-	0.27216	0.200249	-	0.0201026	0.91697	-	0.149931	0.513186	-	-0.254089	0.190861	-	-0.129118	0.408604	-	0.123422	0.561685
ENSRNOG00000019936	-	-0.178447	0.486741	-	0.0226211	0.879013	-	-0.0966101	0.728008	-	0.197518	0.402084	-	0.0749459	0.745057	-	-0.124335	0.588377
ENSRNOG00000047280	-	-0.162078	0.693798	-	-0.225039	0.575728	-	-0.322755	0.478739	-	-0.0647515	0.878175	-	-0.167883	0.762436	-	-0.104395	0.922505
ENSRNOG00000002163	-	0.664815	0.000148145	-	0.756225	5.71016e-05	-	0.919409	3.35896e-08	-	0.0903559	0.61268	-	0.249284	0.117705	-	0.156941	0.368492
ENSRNOG00000015021	-	-0.563058	0.000840903	-	-0.338234	0.0619002	-	-0.562146	0.000462486	-	0.222514	0.243432	-	-0.00475828	0.927302	-	-0.229032	0.191078
ENSRNOG00000010286	-	-0.163849	0.302691	-	-0.138843	0.385833	-	-0.222898	0.137856	-	0.0225117	0.955317	-	-0.0650996	0.655007	-	-0.0895664	0.636189
ENSRNOG00000028090	-	0.0125579	0.941922	-	0.120495	0.51626	-	0.159441	0.308157	-	0.106092	0.579088	-	0.141332	0.37343	-	0.0333397	0.816218
ENSRNOG00000017741	-	0.0746365	0.72201	-	0.0423744	0.838818	-	0.279049	0.144973	-	-0.0343127	0.896769	-	0.198561	0.288347	-	0.231418	0.260918
ENSRNOG00000033624	-	0.343826	0.17202	-	0.219992	0.425665	-	0.153248	0.605466	-	-0.124878	0.611918	-	-0.194937	0.359254	-	-0.0721909	0.734432
ENSRNOG00000039063	-	1.36517	0.303839	-	1.35694	0.237824	-	1.45323	0.183374	-	-0.000548019	1	-	0.0851775	0.986658	-	0.0838722	0.984039
ENSRNOG00000061832	-	-0.250419	0.153601	-	-0.240961	0.197503	-	-0.298006	0.0773244	-	0.00712872	0.946927	-	-0.0525992	0.742765	-	-0.0620084	0.837025
ENSRNOG00000008374	-	0.154	0.33724	-	0.0521565	0.714283	-	0.169527	0.269773	-	-0.103346	0.619627	-	0.0102926	0.947778	-	0.111887	0.572348
ENSRNOG00000014035	-	0.928086	0.116961	-	0.564713	0.378738	-	-0.181193	0.836877	-	-0.366435	0.527188	down	-1.11734	0.0414419	-	-0.751935	0.201254
ENSRNOG00000019413	-	-0.738429	0.000193045	-	-0.590269	0.00471957	-	-0.347735	0.0628546	-	0.146118	0.558775	-	0.38468	0.0520602	-	0.237012	0.289564
ENSRNOG00000055849	-	-Inf	0.983817	-	-Inf	0.978206	-	-Inf	0.97133	-	-	-	-	-	-	-	-	-
ENSRNOG00000033573	-	-0.513405	0.23311	-	-0.673822	0.0534028	down	-1.03181	0.0123307	-	-0.160929	0.681656	-	-0.521269	0.286151	-	-0.362725	0.182117
ENSRNOG00000018522	-	0.0012757	0.994985	-	0.0561396	0.778015	-	0.0482079	0.789779	-	0.052624	0.777729	-	0.0404478	0.806275	-	-0.0138253	0.946006
ENSRNOG00000011406	-	0.41723	0.565953	up	1.08114	0.0150485	-	0.792875	0.070682	-	0.665305	0.174921	-	0.372921	0.49238	-	-0.294426	0.316705
ENSRNOG00000005344	-	0.422081	0.0393864	-	0.20603	0.346042	-	0.0354641	0.891758	-	-0.217575	0.323488	-	-0.392628	0.0435912	-	-0.176631	0.38688
ENSRNOG00000022838	-	0.422756	0.671999	-	0.53885	0.528452	-	-0.0915135	0.941017	-	0.115552	0.883257	-	-0.520778	0.499152	-	-0.63758	0.367592
ENSRNOG00000014808	-	-0.160245	0.459885	-	0.0590241	0.731735	-	-0.138357	0.522351	-	0.217638	0.295787	-	0.0160012	0.941424	-	-0.202946	0.31523
ENSRNOG00000026109	-	0.0753503	0.687208	-	-0.0968401	0.666641	-	-0.336994	0.0930803	-	-0.174536	0.41145	-	-0.419473	0.0316989	-	-0.246328	0.249753
ENSRNOG00000020997	-	1.92246	0.231186	-	1.95126	0.224664	-	2.28569	0.322264	-	0.0249792	1	-	0.351444	0.891958	-	0.32586	0.905993
ENSRNOG00000000853	-	-0.141513	0.640545	-	-0.347539	0.243312	-	-0.116921	0.636358	-	-0.208694	0.361997	-	0.0172627	0.973412	-	0.224252	0.401321
ENSRNOG00000004013	-	-0.928664	0.268505	-	-1.08051	0.245878	-	-0.2464	0.787133	-	-0.15441	1	-	0.672892	0.416202	-	0.828359	0.380834
ENSRNOG00000003067	-	Inf	0.550338	-	Inf	1	-	Inf	1	-	-1.50864	0.746636	-	-1.82647	0.730501	-	-0.322411	1
ENSRNOG00000054828	-	0.289278	0.925605	-	-0.154595	0.954443	-	-0.906806	0.530005	-	-0.435881	0.80307	-	-1.19623	0.512573	-	-0.760601	0.631979
ENSRNOG00000024213	-	0.0292811	0.859021	-	0.0499815	0.8616	-	0.16709	0.284991	-	0.0189857	0.998121	-	0.132471	0.408458	-	0.111284	0.447758
ENSRNOG00000049110	-	-0.0845861	0.685193	-	-0.0411307	0.871796	-	-0.236263	0.204428	-	0.041241	0.844304	-	-0.157146	0.376096	-	-0.200055	0.298742
ENSRNOG00000018406	-	0.186109	0.538961	-	-0.292632	0.424748	-	0.174627	0.537452	-	-0.480549	0.0529731	-	-0.0192913	0.938353	-	0.459831	0.0541986
ENSRNOG00000049281	-	-0.0109313	0.940679	-	-0.146968	0.400243	-	-0.100432	0.501192	-	-0.138935	0.440326	-	-0.095842	0.530745	-	0.0410216	0.837717
ENSRNOG00000024372	-	0.0319519	0.883338	-	-0.0603898	0.712981	-	-0.152766	0.378758	-	-0.0943838	0.60328	-	-0.190812	0.282003	-	-0.0982781	0.645228
ENSRNOG00000014477	-	0.942582	0.0202457	-	0.462284	0.299157	-	0.78799	0.0579784	-	-0.483184	0.210902	-	-0.16172	0.648407	-	0.319314	0.437774
ENSRNOG00000021615	-	-0.166617	0.387377	-	-0.12819	0.538463	-	-0.139206	0.471082	-	0.0364921	0.863169	-	0.0217429	0.901065	-	-0.0165352	0.950483
ENSRNOG00000022576	-	0.193685	0.261005	-	0.271251	0.149453	-	0.372291	0.027943	-	0.075867	0.700665	-	0.173855	0.329667	-	0.0959522	0.630113
ENSRNOG00000015308	-	-1.06808	0.240217	-	-1.56387	0.110625	down	-2.33005	0.0201126	-	-0.494977	0.729083	-	-1.26324	0.303894	-	-0.77221	0.594325
ENSRNOG00000026178	-	-0.0903849	0.593999	-	-0.014348	0.900786	-	-0.087471	0.595407	-	0.0744767	0.728593	-	-0.00289401	0.989622	-	-0.0791737	0.70184
ENSRNOG00000053317	-	-Inf	0.481727	-	-1.66045	0.732105	-	-Inf	0.460795	-	Inf	1	-	-	-	-	-Inf	0.992965
ENSRNOG00000016701	-	0.17635	0.676478	-	-0.287874	0.648641	-	-0.209104	0.646142	-	-0.465649	0.28692	-	-0.390067	0.31315	-	0.0733067	0.962659
ENSRNOG00000003706	-	-0.132393	0.427468	-	-0.0364538	0.840882	-	-0.288278	0.0623229	-	0.0935554	0.619936	-	-0.161744	0.288257	-	-0.257023	0.134116
ENSRNOG00000045665	-	0.813842	8.71391e-05	-	0.846326	0.000113171	up	1.133	1.19059e-05	-	0.0302132	0.870101	-	0.313244	0.105865	-	0.28124	0.144123
ENSRNOG00000011282	-	-0.274635	0.0894559	-	-0.201852	0.23859	-	-0.425432	0.00552681	-	0.0700876	0.728886	-	-0.156831	0.300289	-	-0.228731	0.188325
ENSRNOG00000062101	-	1.22792	0.10351	-	-1.82372	0.16316	-	1.36546	0.0508064	down	-3.05107	0.000360204	-	0.132429	0.786672	up	3.18336	0.000108945
ENSRNOG00000001057	-	0.163921	0.827542	-	-0.626995	0.455265	-	-0.0255011	1	-	-0.789815	0.260238	-	-0.195697	0.809823	-	0.593768	0.416465
ENSRNOG00000012738	-	0.0882099	0.583995	-	0.220276	0.193975	-	0.180844	0.225276	-	0.130242	0.445268	-	0.0869425	0.552533	-	-0.0447883	0.796328
ENSRNOG00000001865	-	-0.222711	0.154459	-	-0.0548708	0.696136	-	-0.190721	0.176486	-	0.165591	0.3919	-	0.0269223	0.940051	-	-0.140582	0.40531
ENSRNOG00000032307	-	0.338998	0.535726	-	-0.790403	0.294951	-	-0.00969111	1	-	-1.1315	0.0607032	-	-0.355054	0.476597	-	0.774673	0.266647
ENSRNOG00000004532	-	0.409767	0.411117	-	0.210563	0.655932	-	0.434008	0.381454	-	-0.198644	0.74243	-	0.0208656	1	-	0.217428	0.722474
ENSRNOG00000023508	-	-Inf	0.983819	-	-Inf	0.978209	-	-0.247757	1	-	-	-	-	Inf	1	-	Inf	1
ENSRNOG00000013040	-	-0.235312	0.328095	-	0.119131	0.537151	-	-0.206859	0.384574	-	0.353543	0.113219	-	0.0228045	0.932549	-	-0.332059	0.124744
ENSRNOG00000037247	-	-0.199323	0.265734	-	-0.0924537	0.630576	-	-0.0848744	0.609678	-	0.104841	0.595828	-	0.108597	0.554856	-	0.00189631	0.995901
ENSRNOG00000053208	-	Inf	1	-	-	-	-	-	-	-	-Inf	0.991457	-	-Inf	0.984037	-	-	-
ENSRNOG00000022718	-	-0.198969	1	-	2.33933	0.434082	-	-0.428177	1	-	2.53315	0.358637	-	-0.232978	1	-	-2.77124	0.335003
ENSRNOG00000016303	-	-0.269926	0.166417	-	-0.475616	0.0184689	-	-0.0733656	0.715422	-	-0.207612	0.283401	-	0.19053	0.310138	-	0.395902	0.0403994
ENSRNOG00000027480	-	0.693223	0.696894	-	0.879396	0.565323	-	1.79895	0.109514	-	0.18299	0.947421	-	1.10346	0.253962	-	0.917657	0.361601
ENSRNOG00000002256	-	0.616895	0.30291	-	0.26723	0.654726	-	0.935942	0.0956456	-	-0.354718	0.626279	-	0.3089	0.555365	-	0.663137	0.243818
ENSRNOG00000011305	-	Inf	0.285357	-	Inf	0.57327	-	Inf	0.0961832	-	-0.736103	0.793985	-	0.708802	0.69251	-	1.44278	0.396074
ENSRNOG00000032959	-	0.782216	0.185021	up	1.05684	0.0207927	up	1.13701	0.00170198	-	0.269467	0.614864	-	0.345026	0.423546	-	0.0739017	0.767279
ENSRNOG00000003878	-	-0.134884	1	-	-Inf	0.693979	-	-1.40186	0.938329	-	-Inf	0.691093	-	-1.27235	0.964648	-	Inf	1
ENSRNOG00000009508	-	0.0510868	0.985874	-	0.584038	0.194831	-	0.396308	0.334553	-	0.532518	0.225721	-	0.340541	0.358192	-	-0.193368	0.709425
ENSRNOG00000030880	down	-3.90943	0.000251215	down	-1.59508	0.0354636	down	-3.23773	0.000891703	-	2.3072	0.078256	-	0.656309	0.889152	-	-1.649	0.153371
ENSRNOG00000014434	-	-0.208415	0.230183	-	-0.26492	0.134478	-	-0.0158846	0.977505	-	-0.058201	0.694088	-	0.186202	0.248738	-	0.242564	0.141509
ENSRNOG00000009350	-	-0.430394	0.106418	-	-0.404274	0.189349	-	-0.605747	0.00279222	-	0.0226033	0.966367	-	-0.181364	0.432657	-	-0.20677	0.618464
ENSRNOG00000014624	-	-0.410158	0.013332	-	-0.3852	0.0337093	-	-0.456592	0.00726866	-	0.022853	0.89652	-	-0.0529664	0.872933	-	-0.077472	0.772432
ENSRNOG00000018936	-	0.531989	0.0219226	-	0.483357	0.0425858	-	0.683252	0.00217697	-	-0.0508783	0.891926	-	0.145634	0.481136	-	0.194704	0.420714
ENSRNOG00000024530	-	-0.160966	0.555401	-	-0.0491923	0.892345	-	-0.0409945	0.93257	-	0.10836	0.682658	-	0.112917	0.62803	-	0.0028572	0.984616
ENSRNOG00000007246	-	-0.299592	0.151613	-	-0.528701	0.0150619	-	-0.290392	0.158082	-	-0.232111	0.271345	-	0.00262169	0.990677	-	0.232783	0.252245
ENSRNOG00000012918	-	0.190952	0.263338	-	0.12679	0.507485	-	0.265475	0.102216	-	-0.0661368	0.714221	-	0.0684838	0.665824	-	0.132748	0.44016
ENSRNOG00000018483	-	-0.0905451	0.60239	-	-0.138059	0.42915	-	-0.172766	0.26938	-	-0.0500603	0.752612	-	-0.0893661	0.551081	-	-0.0407342	0.822373
ENSRNOG00000016090	-	0.0730636	0.67096	-	0.159903	0.391678	-	0.297297	0.0685844	-	0.0849885	0.659622	-	0.219043	0.186337	-	0.132088	0.455631
ENSRNOG00000059401	-	2.6275	0.38907	-	1.58261	0.846295	-	1.50679	0.85986	-	-1.04241	0.642114	-	-1.12008	0.615428	-	-0.0794533	1
ENSRNOG00000011718	-	-0.188158	0.236705	-	-0.401987	0.0211127	-	-0.407358	0.0101634	-	-0.216897	0.282716	-	-0.226385	0.177578	-	-0.011083	0.952461
ENSRNOG00000021833	-	-	-	-	Inf	1	-	-	-	-	Inf	1	-	-	-	-	-Inf	0.992963
ENSRNOG00000016598	-	Inf	1	-	-	-	-	-	-	-	-Inf	0.991456	-	-Inf	0.984035	-	-	-
ENSRNOG00000042197	-	Inf	0.457244	-	Inf	0.515798	-	Inf	1	-	-0.344573	0.976265	-	-2.30418	0.569141	-	-1.96205	0.652873
ENSRNOG00000059956	down	-1.0691	6.50772e-08	-	-0.955016	3.58513e-07	down	-1.07674	1.3822e-08	-	0.112553	0.572286	-	-0.0127918	1	-	-0.127091	0.557755
ENSRNOG00000058663	-	0.0778628	0.67481	-	-0.0147378	0.879079	-	0.0384813	0.866285	-	-0.0951035	0.575658	-	-0.045281	0.768957	-	0.0478708	0.768415
ENSRNOG00000008986	-	-1.64354	0.213559	-	-2.88511	0.0549022	down	-3.85328	0.0208762	-	-1.24731	0.61176	-	-2.21233	0.398633	-	-0.966465	0.985716
ENSRNOG00000002388	-	0.252732	0.143162	-	0.303651	0.0994396	-	0.296513	0.0830091	-	0.0487124	0.780032	-	0.0377539	0.859212	-	-0.0125492	0.892851
ENSRNOG00000021420	-	0.448401	0.122203	-	0.0655897	0.918195	-	0.411391	0.170017	-	-0.385705	0.152645	-	-0.0441436	0.833389	-	0.339966	0.221111
ENSRNOG00000006889	-	-0.546895	0.000463013	-	-0.323695	0.0458302	-	-0.671052	5.10384e-06	-	0.220892	0.257599	-	-0.12941	0.338804	-	-0.352327	0.0688972
ENSRNOG00000000559	-	Inf	0.755791	-	-	-	-	-	-	-	-Inf	0.692409	-	-Inf	0.676901	-	-	-
ENSRNOG00000021199	-	0.506734	0.0960555	-	-0.0324038	0.915086	-	0.441603	0.177101	-	-0.541016	0.0385818	-	-0.0716809	0.685474	-	0.467277	0.0899084
ENSRNOG00000001074	-	0.479532	0.0897639	-	0.349148	0.153576	-	0.682675	0.00292051	-	-0.131021	0.614615	-	0.199047	0.522612	-	0.327703	0.182476
ENSRNOG00000027690	-	0.0458102	0.782997	-	0.0949118	0.586214	-	-0.0364412	0.792256	-	0.0471163	0.786361	-	-0.0878049	0.561461	-	-0.136604	0.408561
ENSRNOG00000046182	-	Inf	0.748716	-	-	-	-	-	-	-	-Inf	0.6862	-	-Inf	0.671014	-	-	-
ENSRNOG00000033688	-	0.0282629	0.842339	-	0.106779	0.592747	-	0.00873224	0.930196	-	0.0748918	0.745204	-	-0.0266603	0.877364	-	-0.103339	0.62753
ENSRNOG00000033165	-	Inf	1	-	-	-	-	-	-	-	-Inf	0.991456	-	-Inf	0.984035	-	-	-
ENSRNOG00000014835	down	-1.84748	0.0161182	down	-1.32416	0.0430268	-	-0.447256	0.446169	-	0.521509	0.644915	-	1.39266	0.0566483	-	0.868098	0.19291
ENSRNOG00000008217	-	-Inf	0.488685	-	-0.740605	0.934535	-	-1.66759	0.714295	-	Inf	0.725361	-	Inf	1	-	-0.936224	0.985471
ENSRNOG00000019536	-	-0.411116	0.39268	-	-0.0936289	0.962999	-	0.0980812	0.909423	-	0.316108	0.44598	-	0.50468	0.275627	-	0.187276	0.843647
ENSRNOG00000003899	-	-0.121698	1	-	-Inf	0.978207	-	-0.200771	1	-	-Inf	0.991457	-	-0.0893336	1	-	Inf	1
ENSRNOG00000046235	-	0.67393	0.656319	-	0.723553	0.629986	-	0.172569	1	-	0.0514866	1	-	-0.500765	0.686168	-	-0.556174	0.6561
ENSRNOG00000012111	-	0.410914	0.311737	-	0.124334	0.7954	-	0.641928	0.0875124	-	-0.286183	0.460475	-	0.227001	0.507457	-	0.511271	0.158364
ENSRNOG00000047507	-	Inf	0.750738	-	Inf	1	-	-	-	-	-1.02121	0.980037	-	-Inf	0.674057	-	-Inf	0.992965
ENSRNOG00000029810	-	0.296014	0.52128	-	0.216328	0.547996	-	-0.00243845	0.92942	-	-0.0838798	0.845631	-	-0.306925	0.487935	-	-0.223704	0.483058
ENSRNOG00000018725	-	-0.214844	0.215489	-	-0.175984	0.341381	-	-0.306477	0.0685702	-	0.0359464	0.863575	-	-0.0979954	0.566563	-	-0.135784	0.47302
ENSRNOG00000026979	-	0.925571	0.600489	-	1.28682	0.362379	-	0.658205	0.774161	-	0.363095	0.763737	-	-0.275325	0.903452	-	-0.637632	0.574363
ENSRNOG00000047969	down	-1.64241	0.00270675	-	-0.798252	0.202161	-	-0.728722	0.150567	-	0.846611	0.548665	-	0.912993	0.110587	-	0.0612735	0.831523
ENSRNOG00000056332	-	0.722856	0.406572	-	0.37885	0.692006	up	1.3858	0.0335711	-	-0.345203	0.709525	-	0.659265	0.253051	-	1.00345	0.0872479
ENSRNOG00000013954	up	1.29715	0.000833369	up	1.09317	0.00830701	up	1.18153	3.11316e-10	-	-0.20808	0.652444	-	-0.124067	0.691579	-	0.0827506	0.847164
ENSRNOG00000024601	-	-0.00300712	0.979215	-	-0.0819905	0.740772	-	0.0402932	0.888576	-	-0.0808651	0.759918	-	0.0373929	0.881751	-	0.116907	0.650586
ENSRNOG00000028543	-	-0.321905	0.237457	-	-0.192159	0.478964	-	-0.353358	0.178925	-	0.126845	0.682274	-	-0.038203	0.882082	-	-0.166712	0.556933
ENSRNOG00000012037	-	0.356422	0.512849	-	-0.798057	0.282077	-	0.388821	0.450407	down	-1.15367	0.0152571	-	0.0276225	0.982481	up	1.17987	0.0127565
ENSRNOG00000022711	-	0.916025	1	-	-Inf	0.978207	-	-Inf	0.971331	-	-Inf	0.684663	-	-Inf	0.669479	-	-	-
ENSRNOG00000053452	-	-0.224911	0.32979	-	-0.696696	0.00543598	-	-0.629684	0.00631048	-	-0.474986	0.0200225	-	-0.411771	0.0188732	-	0.0617686	0.742722
ENSRNOG00000059181	-	-0.151827	0.993125	-	-0.412081	0.758801	-	-1.06823	0.371028	-	-0.269384	0.835964	-	-0.926567	0.401072	-	-0.659363	0.62877
ENSRNOG00000025126	-	0.147717	0.686984	-	0.366438	0.323973	-	0.457235	0.181476	-	0.215863	0.555889	-	0.305189	0.356602	-	0.0867933	0.797503
ENSRNOG00000016288	-	0.0736154	0.950028	-	-0.179125	0.80355	-	0.14199	0.790475	-	-0.256366	0.675929	-	0.0626809	0.889804	-	0.316995	0.536509
ENSRNOG00000031315	-	-0.570269	0.0198012	-	-0.089726	0.770641	-	-0.224	0.35532	-	0.478465	0.0962229	-	0.340274	0.160977	-	-0.139459	0.600785
ENSRNOG00000001465	-	-0.160032	0.445	-	-0.305075	0.176294	-	-0.109595	0.56985	-	-0.147046	0.482943	-	0.0444063	0.863245	-	0.189477	0.390932
ENSRNOG00000051418	-	-1.17889	0.967992	-	-Inf	0.692532	-	-1.05679	0.939306	-	-Inf	0.991456	-	0.124546	1	-	Inf	1
ENSRNOG00000033057	-	-0.625567	0.181283	-	-0.432689	0.33722	down	-1.25404	0.0135069	-	0.193894	0.757967	-	-0.630196	0.274928	-	-0.826918	0.138162
ENSRNOG00000011720	-	-0.346482	0.0680378	-	-0.126171	0.545182	-	-0.275984	0.11788	-	0.21753	0.405556	-	0.0633143	0.789537	-	-0.155464	0.486117
ENSRNOG00000003713	-	1.39327	0.816739	-	1.23765	0.848926	-	-Inf	0.971332	-	-0.149065	1	-	-Inf	0.451486	-	-Inf	0.496646
ENSRNOG00000025100	-	-0.583966	0.000987833	-	-0.495416	0.00754796	-	-0.827955	1.27757e-06	-	0.0859164	0.741603	-	-0.250096	0.175036	-	-0.338215	0.139771
ENSRNOG00000036888	-	Inf	0.745395	-	Inf	1	-	-	-	-	-1.31239	0.979921	-	-Inf	0.669479	-	-Inf	0.992963
ENSRNOG00000052963	-	0.00613711	0.966529	-	-0.196767	0.28843	-	-0.148246	0.365744	-	-0.205439	0.276006	-	-0.160953	0.328897	-	0.0426551	0.824057
ENSRNOG00000001149	-	-0.0588881	0.695085	-	-0.004251	0.963398	-	0.172388	0.269664	-	0.0532094	0.769271	-	0.225401	0.147958	-	0.170443	0.311855
ENSRNOG00000019760	-	0.386672	0.0249045	-	0.277341	0.134615	-	0.421115	0.0107081	-	-0.111364	0.572837	-	0.028484	0.843857	-	0.137989	0.447235
ENSRNOG00000010839	-	-0.0689812	1	-	1.5931	0.339253	-	1.7521	0.325733	-	1.67132	0.256616	-	1.82687	0.253164	-	0.156251	1
ENSRNOG00000032941	-	-1.1651	0.967947	-	-1.37416	0.952015	-	-0.2093	1	-	-0.216588	1	-	0.937573	1	-	1.1605	1
ENSRNOG00000017824	-	0.123259	0.49341	-	0.115395	0.532887	-	0.0220132	0.856646	-	-0.01026	0.987481	-	-0.107738	0.581797	-	-0.0992197	0.620009
ENSRNOG00000018923	-	-1.7032	0.481825	-	-0.110508	1	-	-0.554699	0.871229	-	1.58246	0.532674	-	1.13253	0.69749	-	-0.453659	0.970186
ENSRNOG00000021402	-	0.653085	0.0880346	-	0.00728935	1	-	0.882527	0.0114722	-	-0.6495	0.0742874	-	0.22266	0.41995	-	0.870575	0.00935096
ENSRNOG00000007527	-	0.219776	0.21552	-	0.357298	0.0685445	-	0.323263	0.0639584	-	0.134727	0.518074	-	0.0973651	0.595221	-	-0.0393914	0.856533
ENSRNOG00000000826	-	-0.320513	0.387713	-	-0.381579	0.0348001	-	-0.524379	0.00146231	-	-0.0662207	0.84549	-	-0.21356	0.606046	-	-0.148117	0.44336
ENSRNOG00000042758	-	0.0314921	0.818768	-	0.119572	0.510696	-	0.0270266	0.779819	-	0.0841527	0.678494	-	-0.0119601	0.960625	-	-0.0978263	0.701729
ENSRNOG00000013845	-	-0.186422	0.342364	-	-0.0342024	0.93913	-	-0.0202119	0.968081	-	0.150968	0.425878	-	0.160754	0.368124	-	0.00816978	0.999731
ENSRNOG00000010024	-	0.0780715	0.649566	-	-0.0617239	0.715285	-	0.0129532	0.927704	-	-0.142009	0.431494	-	-0.0710308	0.684071	-	0.0689511	0.666501
ENSRNOG00000011690	-	-0.053555	0.806443	-	0.0408824	0.871898	-	0.127463	0.455253	-	0.0923722	0.70271	-	0.175065	0.330789	-	0.0808197	0.618718
ENSRNOG00000025645	-	Inf	0.755545	-	-	-	-	-	-	-	-Inf	0.693184	-	-Inf	0.677917	-	-	-
ENSRNOG00000000920	up	2.1917	8.47291e-06	up	1.79369	0.000825178	up	2.00049	5.60422e-05	-	-0.400823	0.333839	-	-0.198266	0.676505	-	0.200387	0.600159
ENSRNOG00000010880	-	-	-	-	-	-	-	Inf	1	-	-	-	-	Inf	1	-	Inf	1
ENSRNOG00000038990	-	Inf	1	-	-	-	-	-	-	-	-Inf	0.991457	-	-Inf	0.984036	-	-	-
ENSRNOG00000057250	-	Inf	0.750359	-	Inf	1	-	Inf	0.309593	-	-1.20032	0.979859	-	1.24916	0.689882	-	2.44648	0.472235
ENSRNOG00000048996	-	1.32157	0.520553	-	1.41017	0.477021	-	0.926628	0.696364	-	0.0870934	1	-	-0.404321	0.913524	-	-0.494141	0.84467
ENSRNOG00000022857	-	0.656331	0.0221603	-	0.752865	0.00976892	-	0.639594	0.0261032	-	0.0939074	0.700236	-	-0.0235231	0.915576	-	-0.11865	0.601578
ENSRNOG00000010516	-	-0.0597672	0.888436	-	-0.629703	0.0879536	-	-0.0316876	0.859788	-	-0.571386	0.0490347	-	0.0223703	0.944665	-	0.592233	0.154712
ENSRNOG00000000918	-	0.0446119	0.783626	-	0.308159	0.0701349	-	0.157414	0.302537	-	0.261874	0.132063	-	0.106452	0.489061	-	-0.15681	0.34568
ENSRNOG00000011175	-	-0.137194	0.391442	-	-0.072535	0.67276	-	-0.137377	0.384863	-	0.0620685	0.739482	-	-0.00652843	0.981879	-	-0.0702485	0.707282
ENSRNOG00000006870	-	0.199399	0.232563	-	0.184202	0.335788	-	0.385186	0.0159611	-	-0.0170832	0.888296	-	0.180119	0.265919	-	0.195251	0.246011
ENSRNOG00000014797	-	0.0919955	0.750452	-	-0.0223261	1	-	0.334043	0.194876	-	-0.11688	0.761949	-	0.235239	0.334435	-	0.351138	0.216562
ENSRNOG00000020876	-	-0.344654	0.122478	-	-0.225863	0.282354	-	-0.372449	0.0615862	-	0.114988	0.620506	-	-0.0358699	0.940399	-	-0.152107	0.511568
ENSRNOG00000051510	-	0.69758	0.546684	-	0.748089	0.485713	-	0.335278	0.87867	-	0.0486513	0.991366	-	-0.36708	0.700319	-	-0.415959	0.61672
ENSRNOG00000014844	-	0.268115	0.14234	-	0.0457353	0.832016	-	0.870823	3.23088e-07	-	-0.224589	0.253773	-	0.59688	0.000397805	-	0.819719	9.34743e-06
ENSRNOG00000015458	-	0.129023	0.598545	-	0.0952988	0.7093	-	0.16877	0.54438	-	-0.0359324	0.902357	-	0.0342242	0.983289	-	0.0683446	0.878138
ENSRNOG00000012650	-	-0.111944	0.523768	-	0.0830007	0.649496	-	0.0186697	0.918901	-	0.192267	0.314703	-	0.124751	0.478252	-	-0.0692654	0.689534
ENSRNOG00000060100	-	-1.27085	0.342547	-	-0.581532	0.668969	-	-0.737307	0.54016	-	0.677783	0.686718	-	0.519457	0.826919	-	-0.157916	0.960626
ENSRNOG00000006990	-	-0.0446073	0.845772	-	0.117054	0.547288	-	-0.101182	0.723541	-	0.159575	0.370904	-	-0.0615877	0.829881	-	-0.22322	0.251291
ENSRNOG00000053703	-	-Inf	0.259034	-	-2.9147	0.398193	-	-Inf	0.248147	-	Inf	1	-	-	-	-	-Inf	0.992963
ENSRNOG00000017022	-	0.473878	0.0138693	-	-0.0579677	0.842512	-	0.626142	0.000587127	-	-0.533279	0.0124311	-	0.145916	0.379699	-	0.677724	0.000721066
ENSRNOG00000011659	-	1.25508	0.391992	-	-0.767529	0.921773	-	1.21273	0.485268	-	-2.02611	0.20313	-	-0.0524353	1	-	1.97514	0.306507
ENSRNOG00000002075	-	-0.517503	0.00207696	-	-0.538038	0.0025251	-	-0.756621	2.00553e-06	-	-0.0229899	0.855669	-	-0.24466	0.109748	-	-0.223596	0.282668
ENSRNOG00000025005	-	Inf	0.14042	-	Inf	0.130417	-	Inf	0.13935	-	0.0264847	1	-	0.499321	0.869099	-	0.473424	0.929758
ENSRNOG00000053079	-	-0.662873	0.0937114	-	-0.485961	0.24805	-	-0.417675	0.278169	-	0.17362	0.653281	-	0.238476	0.556618	-	0.0634066	0.945913
ENSRNOG00000031163	-	-0.229731	0.42897	-	-0.939724	0.00115377	-	-0.719933	0.00521854	-	-0.713934	0.0460772	-	-0.49878	0.125572	-	0.213568	0.406428
ENSRNOG00000013045	-	0.992349	0.124321	-	0.74166	0.324731	up	1.37234	0.0170304	-	-0.247747	0.735853	-	0.373231	0.42017	-	0.620072	0.24141
ENSRNOG00000021120	-	-0.175377	0.359325	-	-0.232801	0.245593	-	-0.173183	0.374023	-	-0.0602712	0.755694	-	-0.00446427	0.992004	-	0.0540455	0.74016
ENSRNOG00000009103	-	0.237749	0.21544	-	0.231648	0.264654	-	0.273621	0.139305	-	-0.00950578	0.96384	-	0.0290965	0.867138	-	0.0369325	0.838532
ENSRNOG00000023847	-	-	-	-	-	-	-	Inf	1	-	-	-	-	Inf	1	-	Inf	1
ENSRNOG00000003887	-	-Inf	0.328803	-	-1.15581	0.749619	-	-0.840595	0.898797	-	Inf	0.71809	-	Inf	0.539299	-	0.312405	1
ENSRNOG00000024693	-	-	-	-	-	-	-	Inf	0.776258	-	-	-	-	Inf	0.726687	-	Inf	0.723541
ENSRNOG00000023935	-	Inf	1	-	Inf	1	-	-	-	-	-0.216588	1	-	-Inf	0.984036	-	-Inf	0.992963
ENSRNOG00000015720	-	0.018564	0.921568	-	0.108297	0.570524	-	-0.145676	0.435069	-	0.087392	0.64992	-	-0.170697	0.358641	-	-0.259694	0.183808
ENSRNOG00000043186	-	0.501374	0.625097	-	1.15291	0.177344	-	1.04892	0.215802	-	0.649221	0.402302	-	0.544416	0.490552	-	-0.107779	0.934782
ENSRNOG00000058007	-	-0.416292	0.0463424	-	-0.223664	0.319363	-	-0.13932	0.529661	-	0.190212	0.38749	-	0.270038	0.164708	-	0.0782059	0.690778
ENSRNOG00000002134	-	-0.513887	0.0987038	-	-0.771433	0.0189714	-	-0.674102	0.0672272	-	-0.259874	0.439984	-	-0.168074	0.577146	-	0.0903667	0.914355
ENSRNOG00000001680	-	0.339958	0.15061	-	0.705219	0.0035734	-	0.386325	0.0967561	-	0.363446	0.120179	-	0.040824	0.876289	-	-0.324258	0.150585
ENSRNOG00000006661	-	0.439563	0.267119	-	0.715984	0.0677999	-	0.804398	0.0284996	-	0.276068	0.452019	-	0.361488	0.283838	-	0.0832133	0.812776
ENSRNOG00000012727	-	0.803211	0.859093	-	0.724029	0.8911	-	0.570768	0.911603	-	-0.0767141	1	-	-0.231848	1	-	-0.15835	1
ENSRNOG00000003210	-	Inf	0.745395	-	-	-	-	-	-	-	-Inf	0.684663	-	-Inf	0.669479	-	-	-
ENSRNOG00000000562	-	-0.0577106	0.849821	-	-0.80665	0.100948	-	0.0899656	0.812003	-	-0.750979	0.0630097	-	0.142202	0.632085	-	0.890816	0.0078026
ENSRNOG00000049303	-	0.74184	0.454292	-	-1.30965	0.245327	up	1.45821	0.0190885	-	-2.04757	0.0504226	-	0.711224	0.230951	up	2.75673	1.8579e-06
ENSRNOG00000019069	-	-0.275873	0.0855956	-	-0.259306	0.141451	-	-0.447112	0.0034987	-	0.0142391	0.932899	-	-0.177214	0.247699	-	-0.193174	0.248374
ENSRNOG00000020076	-	0.173612	0.306983	-	0.217094	0.254975	-	0.233831	0.152521	-	0.0415893	0.857775	-	0.0546218	0.742671	-	0.0111185	0.915649
ENSRNOG00000049312	-	-	-	-	-	-	-	Inf	1	-	-	-	-	Inf	1	-	Inf	1
ENSRNOG00000001414	-	-0.460605	0.111487	-	-0.635478	0.00960367	down	-1.3566	3.3497e-08	-	-0.177488	0.607894	-	-0.904313	0.017774	-	-0.728589	0.0134633
ENSRNOG00000017816	-	-Inf	0.695744	-	-1.31296	0.952157	-	-1.38791	0.938337	-	Inf	1	-	Inf	1	-	-0.0906651	1
ENSRNOG00000010349	-	0.190955	1	-	0.45289	0.859857	-	1.24058	0.32935	-	0.267276	0.916748	-	1.0437	0.329309	-	0.773746	0.509
ENSRNOG00000014170	-	0.127319	0.748404	-	-0.177528	0.70178	-	-0.0974879	0.793831	-	-0.305525	0.431348	-	-0.231816	0.490853	-	0.0725028	0.93203
ENSRNOG00000008678	-	-0.143461	0.661319	-	-0.830574	0.0766833	-	0.0499036	0.979272	-	-0.687983	0.114712	-	0.185803	0.611549	-	0.873505	0.0625677
ENSRNOG00000021177	-	-0.37731	0.0182564	-	-0.174391	0.329824	-	-0.314693	0.0404029	-	0.201032	0.25954	-	0.0568483	0.733281	-	-0.145879	0.382463
ENSRNOG00000009440	-	-0.0949739	0.573949	-	0.12891	0.566465	-	-0.529647	0.0217182	-	0.220745	0.33593	-	-0.441377	0.0529735	-	-0.663527	0.0232145
ENSRNOG00000013172	-	-0.118709	0.457798	-	-0.0999446	0.570608	-	-0.0899422	0.587039	-	0.016244	0.924864	-	0.0225786	0.85837	-	0.00448367	0.955715
ENSRNOG00000000991	-	-0.12682	0.449172	-	-0.368056	0.0417542	-	-0.21447	0.174807	-	-0.243754	0.186422	-	-0.094321	0.545764	-	0.147674	0.421251
ENSRNOG00000012439	-	0.342125	0.065966	-	0.55571	0.00431765	-	0.425676	0.0153343	-	0.211482	0.261957	-	0.0775909	0.620666	-	-0.135121	0.47909
ENSRNOG00000021259	-	0.0396983	0.974873	-	0.377764	0.466096	-	0.180559	0.793746	-	0.33938	0.509157	-	0.140727	0.83604	-	-0.200636	0.653022
ENSRNOG00000014529	-	0.946628	0.000890824	-	0.57482	0.0096492	-	0.559397	0.00375811	-	-0.375462	0.118737	-	-0.395364	0.123389	-	-0.0217188	0.965462
ENSRNOG00000032180	-	0.440793	0.671523	-	0.236998	0.868466	-	0.0350031	1	-	-0.199603	0.859738	-	-0.40709	0.647754	-	-0.209397	0.787447
ENSRNOG00000005031	-	0.258469	0.170569	-	0.227744	0.251636	-	0.173835	0.349176	-	-0.0323195	0.897291	-	-0.0906949	0.617404	-	-0.0599584	0.739687
ENSRNOG00000018446	-	-Inf	0.983817	-	0.778324	1	-	-Inf	0.97133	-	Inf	0.725361	-	-	-	-	-Inf	0.70712
ENSRNOG00000017420	-	-0.0610141	0.794043	-	0.140714	0.541478	-	0.09177	0.733232	-	0.200194	0.379719	-	0.148486	0.54499	-	-0.0536328	0.742778
ENSRNOG00000011617	-	-0.068953	0.724825	-	0.0360286	0.832018	-	-0.123797	0.47814	-	0.102182	0.600215	-	-0.0613218	0.704845	-	-0.165181	0.364693
ENSRNOG00000028580	-	2.1748	0.152335	-	1.70444	0.337451	-	1.45353	0.48809	-	-0.469268	0.741123	-	-0.726273	0.507032	-	-0.259187	0.852124
ENSRNOG00000004947	-	0.413808	0.130641	-	0.22954	0.400259	-	0.655311	0.00655856	-	-0.185869	0.507209	-	0.236581	0.340419	-	0.420188	0.0833621
ENSRNOG00000037566	-	0.0156603	1	-	0.254877	0.580377	-	-0.508615	0.205361	-	0.236323	0.574637	-	-0.530216	0.16239	-	-0.768261	0.0492533
ENSRNOG00000052999	-	-1.08736	0.544387	-	0.639518	0.65822	-	-0.665576	0.733559	-	1.7277	0.188292	-	0.422612	0.913085	-	-1.30992	0.305758
ENSRNOG00000015528	-	-0.267083	0.106536	-	-0.144291	0.390203	-	-0.155822	0.331503	-	0.120711	0.558234	-	0.105213	0.522722	-	-0.0174441	0.978106
ENSRNOG00000056209	-	0.246115	1	-	-2.31071	0.560418	-	-2.16197	0.53463	-	-2.55143	0.418467	-	-2.40855	0.395327	-	0.140213	1
ENSRNOG00000018107	-	0.0939161	0.571495	-	0.16417	0.351515	-	0.158022	0.300407	-	0.0679278	0.697732	-	0.057049	0.686968	-	-0.0125194	0.967785
ENSRNOG00000061121	-	0.367041	0.0437315	-	0.219454	0.324003	-	0.802787	5.50325e-07	-	-0.149064	0.386838	-	0.430248	0.00747823	-	0.577099	0.000703431
ENSRNOG00000025522	-	-Inf	0.531203	-	-1.66508	0.731933	-	0.342448	0.953527	-	Inf	1	-	Inf	0.275768	-	1.99237	0.488501
ENSRNOG00000052499	-	-0.535799	0.0167237	-	-0.742218	0.00157443	-	-0.723602	0.000949551	-	-0.20859	0.359888	-	-0.193801	0.369106	-	0.0128594	0.95195
ENSRNOG00000023837	-	0.245078	0.416056	-	-0.0416477	0.823028	-	0.308815	0.297068	-	-0.288355	0.274971	-	0.0588639	0.859097	-	0.344542	0.194559
ENSRNOG00000009005	-	0.23127	0.206229	-	0.144711	0.47918	-	0.111685	0.469425	-	-0.0893383	0.669098	-	-0.12531	0.436279	-	-0.0376447	0.815946
ENSRNOG00000038574	-	0.0883733	0.986593	-	-1.0282	0.172807	-	-0.740357	0.27339	-	-1.12187	0.223292	-	-0.839209	0.305721	-	0.280794	0.820896
ENSRNOG00000006198	-	-0.926691	0.29895	-	-1.70999	0.0834658	-	-1.04095	0.237613	-	-0.787438	0.453217	-	-0.120821	0.976907	-	0.662576	0.546362
ENSRNOG00000060248	-	0.375719	0.120612	-	0.50036	0.0382167	-	0.572922	0.0341874	-	0.123824	0.558811	-	0.191348	0.412254	-	0.0661322	0.749656
ENSRNOG00000006681	-	-0.162762	0.352386	-	-0.00126869	0.972946	-	-0.0914477	0.562602	-	0.158374	0.434885	-	0.0652408	0.742744	-	-0.0949847	0.606534
ENSRNOG00000017622	-	-0.377537	0.10742	-	-0.26272	0.326195	-	-0.694407	0.00227717	-	0.112323	0.597171	-	-0.322784	0.158219	-	-0.436548	0.0510751
ENSRNOG00000015426	-	-0.488046	0.302253	-	-0.450674	0.316899	-	-0.629861	0.17715	-	0.0323907	1	-	-0.148688	0.775412	-	-0.183772	0.780396
ENSRNOG00000020704	down	-1.62917	1.01838e-12	down	-1.40283	4.97761e-10	down	-1.92803	1.07119e-22	-	0.224187	0.64453	-	-0.303782	0.348712	-	-0.530101	0.15699
ENSRNOG00000051077	-	1.42246	0.819707	-	0.594766	1	-	-0.439205	1	-	-0.826201	0.972136	-	-1.8654	0.72973	-	-1.03763	0.985115
ENSRNOG00000019022	-	0.635023	0.253591	-	0.316698	0.349441	-	0.879106	0.0236989	-	-0.317207	0.51108	-	0.242206	0.606741	-	0.556437	0.114785
ENSRNOG00000008519	down	-1.92543	2.99626e-28	down	-2.40516	1.0453e-34	down	-2.0163	3.27266e-32	-	-0.484523	0.222434	-	-0.100526	0.824166	-	0.382785	0.234134
ENSRNOG00000054549	-	-0.753385	8.04444e-05	down	-1.2462	2.68396e-10	down	-1.04162	7.90447e-09	-	-0.494807	0.0469345	-	-0.293446	0.247544	-	0.19915	0.395905
ENSRNOG00000032878	-	0.463853	0.00405065	-	0.688762	0.000119818	-	0.399774	0.0105285	-	0.221412	0.242816	-	-0.0707481	0.656406	-	-0.293795	0.103251
ENSRNOG00000002644	-	-0.0636022	0.807697	-	0.151781	0.45488	-	-0.0735742	0.745791	-	0.213421	0.327319	-	-0.0156817	0.919691	-	-0.230776	0.262912
ENSRNOG00000033940	-	0.347888	0.389323	-	0.0202476	0.95437	-	0.609991	0.102114	-	-0.32799	0.374246	-	0.254301	0.212401	-	0.581701	0.0832136
ENSRNOG00000003134	up	1.32782	9.53617e-08	-	0.914638	0.0245069	up	2.0806	2.53956e-10	-	-0.416128	0.175116	-	0.745923	0.00557227	up	1.15988	0.000282599
ENSRNOG00000000441	-	-0.0676392	0.857111	-	-0.691737	0.060957	-	-0.237858	0.439301	-	-0.625931	0.0754608	-	-0.175856	0.538926	-	0.448487	0.244667
ENSRNOG00000015196	-	0.376247	0.331076	-	-0.309658	0.421445	-	-0.458262	0.258281	-	-0.688134	0.0548318	-	-0.84202	0.0200238	-	-0.155689	0.787671
ENSRNOG00000000123	-	-0.0692186	0.736412	-	-0.113084	0.575373	-	-0.143619	0.50033	-	-0.045583	0.824326	-	-0.0814149	0.666723	-	-0.0374499	0.864024
ENSRNOG00000003348	-	-0.239669	0.382241	-	-0.150262	0.835807	-	-0.29425	0.420672	-	0.08746	0.794244	-	-0.0601266	0.847761	-	-0.148553	0.734279
ENSRNOG00000030345	-	-0.898806	0.0975173	-	-0.700768	0.178057	-	-0.999679	0.0603335	-	0.192992	0.826813	-	-0.109408	0.880273	-	-0.304792	0.657776
ENSRNOG00000040279	-	-0.00705383	0.961414	-	0.123381	0.717615	-	-0.546137	0.0269399	-	0.128403	0.706228	-	-0.545363	0.0657829	-	-0.675431	0.00709333
ENSRNOG00000014887	-	0.0574789	0.876435	-	0.257462	0.311411	-	0.42224	0.0797321	-	0.199363	0.427318	-	0.360872	0.112784	-	0.159542	0.544374
ENSRNOG00000010718	-	0.133157	0.825632	-	-0.508426	0.454373	-	0.0605359	1	-	-0.641451	0.155231	-	-0.0788176	0.771462	-	0.561321	0.264873
ENSRNOG00000055631	-	0.087971	0.621062	-	0.0182587	0.916996	-	0.0589578	0.810446	-	-0.0720593	0.723722	-	-0.0353256	0.761778	-	0.035088	0.944072
ENSRNOG00000014492	-	-Inf	0.983819	-	-0.17797	1	-	-0.506205	1	-	Inf	1	-	Inf	1	-	-0.334346	1
ENSRNOG00000007136	-	0.0889282	0.793505	-	-0.337909	0.343854	-	-0.0149194	0.892067	-	-0.4266	0.109847	-	-0.109053	0.554106	-	0.316432	0.268982
ENSRNOG00000018123	-	-0.0488703	0.781694	-	-0.125882	0.4448	-	-0.0541697	0.744418	-	-0.0793753	0.610451	-	-0.0115477	0.940575	-	0.0657403	0.651239
ENSRNOG00000018645	-	-0.117918	0.456813	-	0.00958498	0.89977	-	-0.0329263	0.850477	-	0.125719	0.444615	-	0.0792224	0.600929	-	-0.048083	0.739469
ENSRNOG00000011932	-	-0.303404	0.129978	-	-0.0852949	0.674129	-	-0.43019	0.0333393	-	0.215989	0.328834	-	-0.134014	0.544348	-	-0.351629	0.113309
ENSRNOG00000010224	up	2.75587	7.17731e-07	up	2.8761	0.000205613	up	3.12011	9.90549e-29	-	0.121643	0.740938	-	0.359268	0.194776	-	0.236354	0.601853
ENSRNOG00000003955	-	0.348391	0.124035	-	0.407876	0.0796838	-	0.30714	0.201716	-	0.0569662	0.775821	-	-0.0471613	0.747446	-	-0.105586	0.535737
ENSRNOG00000007817	-	-0.480222	0.00577936	-	-0.38555	0.0993291	-	-0.405756	0.131945	-	0.0923933	0.665123	-	0.0674569	0.694762	-	-0.0264877	0.993271
ENSRNOG00000008118	-	-0.00832157	1	-	0.343552	0.532321	-	0.0312079	1	-	0.34963	0.563164	-	0.0352863	1	-	-0.317448	0.563571
ENSRNOG00000012178	-	-0.133846	0.410981	-	-0.0774986	0.649946	-	-0.134721	0.382316	-	0.0542465	0.782329	-	-0.00697066	0.950672	-	-0.0629267	0.723271
ENSRNOG00000050855	-	0.582134	0.725655	-	1.02308	0.450234	-	0.300361	0.909643	-	0.43289	0.761427	-	-0.290769	0.903076	-	-0.726761	0.572471
ENSRNOG00000026942	-	-0.140748	0.367697	-	-0.242602	0.165613	-	-0.327821	0.0507888	-	-0.103707	0.580418	-	-0.193212	0.300525	-	-0.0915613	0.705557
ENSRNOG00000010463	-	-0.740952	0.957579	-	-1.01435	0.93477	-	-Inf	0.454723	-	-0.275758	1	-	-Inf	0.672523	-	-Inf	0.720223
ENSRNOG00000007735	-	-	-	-	Inf	1	-	-	-	-	Inf	1	-	-	-	-	-Inf	0.992963
ENSRNOG00000022533	-	-0.248867	0.468914	-	-0.176162	0.760829	-	0.126812	0.693282	-	0.0700786	0.799354	-	0.36918	0.23038	-	0.298476	0.459343
ENSRNOG00000045605	-	-0.570963	0.00214775	-	-0.581793	0.00290689	-	-0.794713	1.97402e-05	-	-0.0134732	0.896681	-	-0.230177	0.250291	-	-0.218873	0.364775
ENSRNOG00000024918	-	-1.77607	0.743899	-	-Inf	0.480157	-	-Inf	0.458181	-	-Inf	0.991456	-	-Inf	0.984036	-	-	-
ENSRNOG00000033245	-	-0.900805	9.51681e-09	-	-0.695061	4.10164e-05	down	-1.15874	1.59273e-11	-	0.203417	0.486662	-	-0.262704	0.283575	-	-0.468126	0.134492
ENSRNOG00000029977	-	-0.0518017	1	-	-Inf	0.978206	-	1.34799	0.859706	-	-Inf	0.991458	-	1.4028	0.808976	-	Inf	0.518296
ENSRNOG00000049349	-	1.13044	0.705231	-	2.07312	0.272217	-	0.747696	0.906758	-	0.933798	0.55755	-	-0.392297	0.934724	-	-1.32588	0.383609
ENSRNOG00000055899	-	-Inf	0.983817	-	-Inf	0.978206	-	-Inf	0.97133	-	-	-	-	-	-	-	-	-
ENSRNOG00000007810	-	0.361421	0.932202	-	-1.06872	0.760443	-	0.882701	0.66364	-	-1.43465	0.522489	-	0.509624	0.844259	-	1.94604	0.311114
ENSRNOG00000013231	-	-0.252578	0.519075	-	-0.628627	0.135349	-	-0.17338	0.591822	-	-0.378069	0.249627	-	0.070195	0.871104	-	0.447547	0.125271
ENSRNOG00000033125	-	-1.64768	0.744864	-	-0.348923	1	-	-1.96501	0.71554	-	1.29169	0.801706	-	-0.335068	1	-	-1.62259	0.770729
ENSRNOG00000009503	-	-1.33644	0.32136	-	-3.8775	0.0509264	-	-2.65653	0.0840049	-	-2.53456	0.419853	-	-1.32124	0.584704	-	1.21338	1
ENSRNOG00000016645	-	-0.199547	0.252348	-	0.124668	0.517636	-	-0.132898	0.374354	-	0.322011	0.097118	-	0.060637	0.808263	-	-0.263124	0.132763
ENSRNOG00000014419	-	-0.14408	0.39333	-	-0.0702572	0.692976	-	-0.186694	0.243857	-	0.0716627	0.716134	-	-0.0487419	0.751429	-	-0.122048	0.497349
ENSRNOG00000020797	-	0.934086	0.048541	-	0.508724	0.413901	-	1.02915	0.0589376	-	-0.426062	0.271149	-	0.0858925	0.71381	-	0.51107	0.22132
ENSRNOG00000000596	-	0.193785	0.585218	-	-0.53385	0.231408	-	0.111875	0.75795	-	-0.727962	0.0086961	-	-0.0886896	0.742294	-	0.637973	0.0201392
ENSRNOG00000009079	-	0.473053	0.314448	-	-0.0960356	0.98477	-	0.233212	0.650302	-	-0.570112	0.252517	-	-0.243604	0.5867	-	0.324481	0.588733
ENSRNOG00000048478	up	2.16833	0.00233977	-	1.16576	0.182445	up	2.0505	0.0169784	-	-1.00317	0.101749	-	-0.123083	0.793257	-	0.879572	0.289135
ENSRNOG00000017310	-	0.0970762	0.756421	-	0.182531	0.461537	-	-0.149166	0.636329	-	0.081884	0.693728	-	-0.2515	0.251037	-	-0.335517	0.107296
ENSRNOG00000019441	-	2.69127	0.302905	-	-0.378654	1	-	1.40088	0.857576	-	-3.06088	0.230051	-	-1.29959	0.491372	-	1.76548	0.795533
ENSRNOG00000033076	-	0.634715	0.0100042	-	0.507741	0.12423	-	0.800781	0.000638045	-	-0.13017	0.597872	-	0.159515	0.413702	-	0.287338	0.239705
ENSRNOG00000016624	-	-	-	-	Inf	1	-	-	-	-	Inf	1	-	-	-	-	-Inf	0.992966
ENSRNOG00000039463	-	-0.521071	0.701899	-	-0.119448	0.954074	-	-0.650897	0.626814	-	0.400614	0.828032	-	-0.134619	1	-	-0.537991	0.741688
ENSRNOG00000027332	-	0.262216	0.145804	-	0.410339	0.033911	-	0.172907	0.319983	-	0.146108	0.454637	-	-0.0949304	0.596598	-	-0.242766	0.202496
ENSRNOG00000047257	-	0.0912023	0.645314	-	-0.0795648	0.767921	-	-0.00968794	0.970677	-	-0.172694	0.449505	-	-0.107674	0.644793	-	0.0635672	0.743535
ENSRNOG00000006278	-	-0.971183	0.566247	-	-0.880107	0.655404	-	1.06354	0.302164	-	0.0959922	1	-	2.03482	0.0550099	-	1.93787	0.0809987
ENSRNOG00000020990	up	1.69682	0.00644814	up	1.87548	9.16886e-05	up	2.54535	0.00320811	-	0.175566	0.676697	-	0.840874	0.187449	-	0.663709	0.270606
ENSRNOG00000002459	-	-Inf	0.983818	-	-0.106695	1	-	-0.439205	1	-	Inf	1	-	Inf	1	-	-0.334346	1
ENSRNOG00000006895	-	-0.190859	0.28693	-	-0.20665	0.283558	-	-0.206791	0.240545	-	-0.0175518	0.928495	-	-0.0218253	0.91411	-	-0.00597607	0.992968
ENSRNOG00000029447	-	0.0921882	0.61478	-	0.0205825	0.976591	-	-0.0445335	0.84532	-	-0.074203	0.658992	-	-0.143009	0.450784	-	-0.0707523	0.810359
ENSRNOG00000038336	-	-1.04353	0.968073	-	-0.0774369	1	-	-0.393414	1	-	0.983422	1	-	0.65282	1	-	-0.332786	1
ENSRNOG00000004912	-	-0.010817	0.95212	-	-0.14311	0.445489	-	-0.136934	0.449854	-	-0.134119	0.478988	-	-0.132086	0.469685	-	1.14715e-05	0.961721
ENSRNOG00000000812	-	-0.453183	0.0336109	-	-0.268541	0.23243	-	-0.51393	0.0152464	-	0.182519	0.42489	-	-0.0671633	0.782606	-	-0.25158	0.272571
ENSRNOG00000024785	-	-0.043531	1	-	0.978686	1	-	-Inf	0.97133	-	1.0401	1	-	-Inf	0.984037	-	-Inf	0.690214
ENSRNOG00000059862	-	0.0918831	1	-	-1.09906	0.540443	-	-0.37745	0.870249	-	-1.19	0.391876	-	-0.478366	0.790441	-	0.709513	0.65997
ENSRNOG00000032136	-	0.104891	0.688831	-	-0.264146	0.392379	-	0.0351719	0.993596	-	-0.371731	0.186824	-	-0.0750672	0.682129	-	0.294673	0.450818
ENSRNOG00000006104	-	-0.461955	0.268762	-	-0.504672	0.24103	-	-0.416417	0.376567	-	-0.0462436	0.944575	-	0.0378432	0.929835	-	0.0818769	0.852628
ENSRNOG00000008984	-	0.278864	0.679379	-	1.0757	0.180493	-	0.601936	0.202398	-	0.796289	0.353415	-	0.320666	0.578682	-	-0.478322	0.584895
ENSRNOG00000037298	-	1.16207	0.624953	-	-0.102806	1	-	1.36386	0.490285	-	-1.261	0.516467	-	0.197248	0.963369	-	1.45598	0.392371
ENSRNOG00000029410	-	-0.253693	0.126505	-	-0.0414243	0.868964	-	-0.117637	0.494375	-	0.210399	0.233478	-	0.13034	0.402649	-	-0.0816077	0.631022
ENSRNOG00000055082	-	-0.467461	0.00810835	-	-0.364485	0.0423624	-	-0.616452	0.000297907	-	0.0997082	0.70049	-	-0.15529	0.357645	-	-0.257157	0.210168
ENSRNOG00000014647	-	-0.259928	0.129446	-	-0.209331	0.241038	-	-0.173014	0.306581	-	0.0479726	0.840297	-	0.0809845	0.623102	-	0.0311334	0.815359
ENSRNOG00000021266	-	-	-	-	Inf	1	-	-	-	-	Inf	1	-	-	-	-	-Inf	0.992965
ENSRNOG00000014530	-	-0.109028	0.852227	-	-0.710721	8.10813e-05	-	-0.723771	3.5374e-05	-	-0.607853	0.302127	-	-0.625308	0.281246	-	-0.0179702	0.83589
ENSRNOG00000012628	-	0.983358	0.431242	-	0.116909	1	-	-0.193744	0.979357	-	-0.868307	0.473499	-	-1.18482	0.276576	-	-0.317014	0.844539
ENSRNOG00000014090	-	1.14235	0.168802	-	1.04844	0.0555242	up	1.01328	0.0450513	-	-0.0942105	0.892893	-	-0.131378	0.846343	-	-0.0395707	0.936197
ENSRNOG00000009921	-	-0.106082	0.83455	-	-0.345592	0.552916	-	-0.617831	0.212541	-	-0.242236	0.665642	-	-0.51532	0.267966	-	-0.275121	0.575594
ENSRNOG00000061768	-	0.283269	0.344447	-	-0.280837	0.152004	-	-0.247692	0.165408	-	-0.568958	0.0930314	-	-0.540204	0.10637	-	0.0278058	0.826221
ENSRNOG00000000774	-	-0.351569	0.0531904	-	-0.373326	0.0601405	-	-0.241713	0.148632	-	-0.0230754	0.928176	-	0.103613	0.61759	-	0.125366	0.581456
ENSRNOG00000025459	-	-0.158171	0.340909	-	-0.108905	0.546145	-	-0.185873	0.253696	-	0.0468962	0.806025	-	-0.0336324	0.847666	-	-0.0822294	0.659644
ENSRNOG00000025424	-	0.109613	0.527062	-	0.193053	0.323399	-	-0.129197	0.493069	-	0.0807134	0.705018	-	-0.245618	0.170025	-	-0.328072	0.095038
ENSRNOG00000003849	-	-0.254256	0.197321	-	-0.0909468	0.705968	-	-0.321362	0.102649	-	0.161494	0.413454	-	-0.0733967	0.736461	-	-0.236191	0.239846
ENSRNOG00000012062	-	-0.438897	0.00618082	-	-0.467257	0.00922773	-	-0.502262	0.00108429	-	-0.0296499	0.829525	-	-0.0689566	0.640827	-	-0.0414478	0.871502
ENSRNOG00000029865	-	-Inf	0.983819	-	-Inf	0.978209	-	-0.267771	1	-	-	-	-	Inf	1	-	Inf	1
ENSRNOG00000040166	-	-	-	-	Inf	1	-	-	-	-	Inf	1	-	-	-	-	-Inf	0.992963
ENSRNOG00000016704	-	-0.320941	0.0538854	-	-0.271482	0.10962	-	-0.148767	0.334771	-	0.0474827	0.9077	-	0.166962	0.335087	-	0.117213	0.503107
ENSRNOG00000018747	-	-0.138198	0.449933	-	-0.208855	0.274291	-	-0.0130458	0.950662	-	-0.0728524	0.693029	-	0.118545	0.502614	-	0.189613	0.304337
ENSRNOG00000002511	-	0.06529	0.91332	-	-0.292219	0.651443	-	0.527037	0.223325	-	-0.357708	0.343488	-	0.453687	0.0445294	-	0.810617	0.0148922
ENSRNOG00000015703	-	-0.109529	0.546221	-	0.0999657	0.575648	-	-0.13524	0.433315	-	0.206517	0.277389	-	-0.0321063	0.845499	-	-0.24021	0.187433
ENSRNOG00000005130	-	0.288856	0.0785737	-	0.184363	0.333019	-	0.361395	0.0212268	-	-0.106056	0.526748	-	0.0667256	0.664492	-	0.170889	0.293639
ENSRNOG00000025990	-	-	-	-	-	-	-	Inf	0.605473	-	-	-	-	Inf	0.56039	-	Inf	0.548467
ENSRNOG00000022307	-	0.0226681	0.874924	-	0.0964951	0.678447	-	-0.0961021	0.613139	-	0.071223	0.751349	-	-0.124587	0.480027	-	-0.197688	0.344012
ENSRNOG00000000190	-	0.221818	0.282418	-	-0.0964432	0.730533	-	0.452798	0.0222824	-	-0.320849	0.139619	-	0.224588	0.246513	-	0.543469	0.00889506
ENSRNOG00000017209	-	0.642348	0.186937	-	0.704693	0.287626	-	0.555346	0.256095	-	0.0590139	0.997173	-	-0.0942138	0.860922	-	-0.155208	0.856307
ENSRNOG00000013536	-	-0.388135	0.0156251	-	-0.410658	0.0149209	-	-0.506588	0.00109673	-	-0.0249846	0.815146	-	-0.124728	0.431348	-	-0.101741	0.632891
ENSRNOG00000012864	down	-1.02274	3.14146e-10	down	-1.14068	8.95941e-11	down	-1.32965	8.9004e-17	-	-0.120396	0.454892	-	-0.3136	0.0623791	-	-0.195075	0.353067
ENSRNOG00000056694	-	0.894756	0.1231	-	0.625724	0.357006	-	0.478795	0.462336	-	-0.273421	0.562911	-	-0.425047	0.407099	-	-0.154023	0.868019
ENSRNOG00000017030	-	0.288075	0.0839253	-	0.271922	0.135496	-	0.375725	0.0228047	-	-0.0193413	0.916732	-	0.0808619	0.659157	-	0.0986193	0.612601
ENSRNOG00000000044	-	0.271165	0.156576	-	0.189673	0.334533	-	0.0596576	0.798446	-	-0.0837741	0.722345	-	-0.217394	0.217278	-	-0.135017	0.433307
ENSRNOG00000003712	-	0.139594	0.391952	-	0.068057	0.746796	-	0.00290783	0.98785	-	-0.0739435	0.647002	-	-0.142665	0.375061	-	-0.0706355	0.734983
ENSRNOG00000019346	-	0.0287298	0.93854	-	0.0570865	0.848519	-	0.296943	0.290991	-	0.0254585	0.931162	-	0.261737	0.327721	-	0.234148	0.418663
ENSRNOG00000053518	-	-0.147332	0.366882	-	0.0604351	0.711535	-	-0.214407	0.172077	-	0.205144	0.253371	-	-0.0733789	0.644789	-	-0.280242	0.105267
ENSRNOG00000019883	-	-0.0883568	0.670733	-	-0.0299415	0.871051	-	0.0142478	0.928307	-	0.0544589	0.832042	-	0.095238	0.619416	-	0.0391253	0.818988
ENSRNOG00000027756	-	0.15713	0.400571	-	0.01382	0.977892	-	0.212752	0.231432	-	-0.145589	0.449494	-	0.0497598	0.770262	-	0.193416	0.292687
ENSRNOG00000013459	-	-0.151091	0.432326	-	0.0525045	0.830358	-	-0.217693	0.239903	-	0.201748	0.345016	-	-0.0723105	0.690465	-	-0.275549	0.173986
ENSRNOG00000005111	-	-	-	-	-	-	-	Inf	1	-	-	-	-	Inf	1	-	Inf	1
ENSRNOG00000014059	-	0.115275	0.626316	-	0.31473	0.179738	-	0.277379	0.223499	-	0.198093	0.381189	-	0.15602	0.527218	-	-0.0437011	0.822172
ENSRNOG00000022523	-	0.323683	0.436734	-	-0.0785015	0.879795	-	0.540369	0.160084	-	-0.406017	0.303717	-	0.208664	0.545332	-	0.613437	0.0847192
ENSRNOG00000000185	-	0.309579	0.0569997	-	0.42531	0.0120711	-	0.375086	0.0128884	-	0.114222	0.458934	-	0.0600385	0.638876	-	-0.0558735	0.723188
ENSRNOG00000017597	-	0.306024	0.0516822	-	0.304784	0.0630623	-	0.189618	0.308103	-	-0.00253561	0.938353	-	-0.122284	0.569895	-	-0.121269	0.558059
ENSRNOG00000030247	-	0.50453	0.0844688	-	0.412263	0.0201479	-	0.547962	0.000514957	-	-0.0926656	0.756104	-	0.0394515	0.874912	-	0.130105	0.471886
ENSRNOG00000060782	-	-	-	-	Inf	1	-	-	-	-	Inf	1	-	-	-	-	-Inf	0.992963
ENSRNOG00000047349	-	-0.0840365	1	-	-0.736722	0.423424	-	0.56546	0.415835	-	-0.65831	0.428628	-	0.638453	0.338354	-	1.29583	0.0685796
ENSRNOG00000037957	-	-0.439766	0.233434	-	-0.401349	0.394764	-	-0.287827	0.436891	-	0.0351844	0.873439	-	0.144738	0.691613	-	0.108727	0.868849
ENSRNOG00000012764	-	-0.626318	0.000323149	-	-0.566909	0.00269571	-	-0.753329	8.63771e-06	-	0.0569547	0.766919	-	-0.133636	0.438367	-	-0.19206	0.300442
ENSRNOG00000023214	-	1.7634	0.465072	-	1.16207	0.748623	-	1.10944	0.764503	-	-0.593025	0.814417	-	-0.657571	0.782195	-	-0.0628113	1
ENSRNOG00000033195	-	0.40225	0.110042	-	0.198143	0.47073	-	0.458403	0.00656045	-	-0.206404	0.412191	-	0.0506302	0.879045	-	0.254402	0.223455
ENSRNOG00000019999	-	-1.40514	0.23448	-	-0.931634	0.431991	-	0.869236	0.353089	-	0.479049	0.796091	-	2.27427	0.0889944	-	1.79426	0.134138
ENSRNOG00000057616	-	1.88901	0.0954339	-	1.34006	0.202445	-	0.825772	0.453142	-	-0.557537	0.553846	-	-1.07678	0.245615	-	-0.519711	0.576597
ENSRNOG00000010617	-	-0.293282	0.93566	-	-3.31992	0.18685	-	-1.07417	0.494737	-	-3.03515	0.394885	-	-0.797538	0.700412	-	2.24223	0.612299
ENSRNOG00000033697	-	0.0373059	0.859524	-	0.128529	0.565307	-	0.228115	0.326889	-	0.0878334	0.740856	-	0.181893	0.557705	-	0.0934039	0.850382
ENSRNOG00000008145	-	-0.182012	0.34143	-	-0.15169	0.462299	-	0.0598477	0.69173	-	0.027492	0.894826	-	0.235227	0.177424	-	0.205881	0.270946
ENSRNOG00000046258	-	1.87238	0.231717	-	1.17054	0.569836	-	0.7611	0.809519	-	-0.701723	0.622967	-	-1.11972	0.383737	-	-0.420198	0.838831
ENSRNOG00000050118	-	0.27471	1	-	-0.963985	0.751065	up	2.39998	0.0417175	-	-1.23833	0.610447	up	2.12437	0.0364661	up	3.35565	0.00493385
ENSRNOG00000030920	-	0.67587	0.891678	-	1.23255	0.570226	-	0.556788	0.948029	-	0.555896	0.774998	-	-0.129991	1	-	-0.688375	0.706914
ENSRNOG00000009175	-	0.233552	0.169927	-	0.223262	0.217776	-	0.177317	0.252337	-	-0.01269	0.969176	-	-0.0628444	0.765509	-	-0.051701	0.81151
ENSRNOG00000032705	-	0.00169007	0.982266	-	0.0137055	0.908243	-	0.0238032	0.839453	-	0.0106496	0.93709	-	0.0163413	0.891875	-	0.00410777	0.97525
ENSRNOG00000020167	-	-0.0429336	0.801076	-	0.015288	0.928138	-	0.00440348	0.889102	-	0.0563113	0.755494	-	0.0404476	0.722149	-	-0.0175589	0.995449
ENSRNOG00000001884	-	0.00225381	0.981257	-	0.0447174	0.77114	-	-0.0774673	0.679934	-	0.0405423	0.80185	-	-0.0852788	0.633797	-	-0.127437	0.475239
ENSRNOG00000033376	-	1.33493	0.819427	-	0.766313	1	-	2.59067	0.27839	-	-0.578683	0.972611	-	1.24112	0.507588	-	1.82138	0.34746
ENSRNOG00000022697	-	0.327125	0.416699	-	-0.0345885	0.978745	-	0.730204	0.0403764	-	-0.36134	0.204842	-	0.396463	0.0200897	-	0.756563	0.00417282
ENSRNOG00000017494	-	0.281006	0.103995	-	0.296781	0.098852	-	0.2429	0.156383	-	0.0133537	0.892063	-	-0.0444371	0.771457	-	-0.0591811	0.671251
ENSRNOG00000021220	-	0.210849	0.770293	-	-0.560979	0.452662	-	0.220643	0.828912	-	-0.774662	0.224177	-	0.00393008	0.972588	-	0.77648	0.263932
ENSRNOG00000053932	-	0.0449797	0.794017	-	-0.183339	0.297118	-	-0.0405035	0.790604	-	-0.230458	0.181238	-	-0.091027	0.570312	-	0.137058	0.388487
ENSRNOG00000038432	-	-Inf	0.331732	-	-2.31052	0.560431	-	-1.10136	0.726439	-	Inf	1	-	Inf	0.721109	-	1.20641	1
ENSRNOG00000058183	-	-	-	-	Inf	0.788275	-	-	-	-	Inf	0.733317	-	-	-	-	-Inf	0.714747
ENSRNOG00000016654	-	-Inf	0.983817	-	-Inf	0.978206	-	-0.407284	1	-	-	-	-	Inf	1	-	Inf	1
ENSRNOG00000013748	up	Inf	0.0379671	-	Inf	0.44046	up	Inf	0.00740469	-	-1.61897	0.294083	-	0.542189	0.650367	-	2.16135	0.101298
ENSRNOG00000020719	-	0.773	0.141218	-	0.117108	0.844137	up	1.13228	0.0174043	-	-0.658176	0.202866	-	0.352492	0.372969	up	1.00903	0.0287819
ENSRNOG00000015718	-	0.802082	0.294762	-	0.348295	0.603485	up	1.22442	0.0305187	-	-0.458572	0.52782	-	0.417868	0.49577	-	0.87426	0.0927427
ENSRNOG00000005580	-	0.413458	0.125978	-	0.157029	0.548877	-	0.156184	0.586143	-	-0.258933	0.373928	-	-0.26381	0.290106	-	-0.00647587	0.919312
ENSRNOG00000015437	-	0.445347	0.0134844	-	0.668285	0.00154137	-	0.786897	2.35818e-07	-	0.221823	0.242674	-	0.336071	0.0240915	-	0.112828	0.563445
ENSRNOG00000055226	-	-0.413902	0.0729254	-	-0.0991453	0.632054	-	-0.11763	0.558974	-	0.313393	0.099436	-	0.292081	0.0941507	-	-0.0230346	0.910368
ENSRNOG00000061182	-	-0.562131	0.948943	-	-Inf	0.329357	-	-1.13616	0.725743	-	-Inf	0.46917	-	-0.585191	0.953125	-	Inf	0.717891
ENSRNOG00000060825	-	-0.0336244	0.846883	-	-0.0679539	0.686215	-	-0.0237116	0.90555	-	-0.0367723	0.817934	-	0.00339015	0.969541	-	0.0383024	0.785971
ENSRNOG00000061085	-	-0.288842	0.561209	-	-0.139626	0.793997	-	0.0146299	1	-	0.145186	0.841906	-	0.296945	0.617208	-	0.150656	0.821567
ENSRNOG00000050163	-	-Inf	0.479321	-	-1.73857	0.731908	-	-1.75242	0.711292	-	Inf	1	-	Inf	1	-	-0.0191674	1
ENSRNOG00000012215	-	0.703635	0.571549	-	-0.433924	0.891453	-	0.656425	0.648755	-	-1.14012	0.345251	-	-0.052359	0.986052	-	1.0858	0.419243
ENSRNOG00000000480	-	-0.0617039	0.733717	-	0.191545	0.271904	-	0.146919	0.415655	-	0.250224	0.16882	-	0.20192	0.266636	-	-0.0495628	0.675725
ENSRNOG00000032058	-	0.0904006	0.576013	-	-0.167494	0.327741	-	-0.148024	0.364142	-	-0.260801	0.14196	-	-0.246215	0.135895	-	0.0131765	0.885851
ENSRNOG00000001478	-	-0.288111	0.391911	-	-0.0898058	0.811683	-	-0.0658883	0.827304	-	0.19882	0.509413	-	0.216444	0.42967	-	0.0161969	0.978037
ENSRNOG00000017161	-	Inf	1	-	Inf	1	-	-	-	-	-0.146699	1	-	-Inf	0.984035	-	-Inf	0.992963
ENSRNOG00000010758	up	1.66079	2.92006e-05	up	1.62144	8.45042e-05	up	1.95748	1.74603e-07	-	-0.0403113	0.92635	-	0.292122	0.323148	-	0.330884	0.287253
ENSRNOG00000005249	-	-0.27046	0.154139	-	-0.260013	0.178354	-	-0.194269	0.273271	-	0.00807019	0.978688	-	0.0697979	0.745979	-	0.0599285	0.741586
ENSRNOG00000014721	-	-2.05288	0.570077	-	-0.56556	0.92083	-	-Inf	0.318218	-	1.49139	0.794884	-	-Inf	0.984036	-	-Inf	0.492124
ENSRNOG00000062306	-	-0.633931	0.0404159	down	-1.10289	0.000988062	down	-1.29064	0.000127377	-	-0.470208	0.173077	-	-0.662006	0.0685391	-	-0.193836	0.728734
ENSRNOG00000043498	-	0.576686	0.00272306	-	0.483278	0.0111783	-	0.704707	3.70952e-05	-	-0.0962498	0.605125	-	0.120742	0.510955	-	0.21551	0.253635
ENSRNOG00000021110	-	0.122076	0.73123	-	0.139035	0.651839	-	0.0261486	0.995575	-	0.0148941	0.930214	-	-0.10169	0.726389	-	-0.117896	0.638496
ENSRNOG00000006028	-	0.203369	0.299567	-	0.217331	0.306655	-	0.140037	0.50763	-	0.0119515	0.96928	-	-0.0688779	0.665371	-	-0.0825518	0.647757
ENSRNOG00000000012	-	1.44295	0.821345	-	-0.31296	1	-	0.839496	1	-	-1.75512	0.748881	-	-0.611878	0.952702	-	1.14021	1
ENSRNOG00000013892	-	0.078476	0.814307	-	0.401139	0.155698	-	0.405372	0.126864	-	0.320997	0.225164	-	0.321401	0.195396	-	-0.00155323	1
ENSRNOG00000061543	-	0.105328	0.553889	-	-0.145292	0.414484	-	0.156329	0.362748	-	-0.252855	0.171017	-	0.0446739	0.798984	-	0.295533	0.0989478
ENSRNOG00000025011	-	-0.00777175	0.975623	-	-0.047709	0.788546	-	0.0186748	0.90602	-	-0.0425847	0.807667	-	0.0201551	0.912368	-	0.0608682	0.727509
ENSRNOG00000030294	-	-0.615422	0.000175615	-	-0.685495	0.000108749	-	-0.739207	4.1108e-06	-	-0.0716427	0.662413	-	-0.129084	0.448478	-	-0.0594732	0.807525
ENSRNOG00000005956	-	-0.00295896	0.996903	-	0.194731	0.784235	-	0.272517	0.863813	-	0.192426	0.705927	-	0.269369	0.820039	-	0.0753311	0.971135
ENSRNOG00000012644	-	0.0748481	0.727603	-	-0.134084	0.490175	-	0.201939	0.267082	-	-0.210637	0.297339	-	0.120953	0.471201	-	0.32963	0.0805752
ENSRNOG00000009097	-	0.132009	0.423299	-	0.129369	0.465112	-	0.223655	0.146347	-	-0.00453909	0.991906	-	0.0857643	0.570043	-	0.0885397	0.602483
ENSRNOG00000021425	-	-	-	-	Inf	0.779995	-	Inf	0.774427	-	Inf	0.725434	-	Inf	0.725686	-	0.0651859	1
ENSRNOG00000007098	-	0.0845943	0.679751	-	0.150225	0.433455	-	0.0939283	0.613692	-	0.0645313	0.701647	-	0.00482955	0.967677	-	-0.061551	0.718755
ENSRNOG00000013634	-	0.622741	0.00016979	-	0.513226	0.00495276	-	0.355609	0.0289002	-	-0.112662	0.523727	-	-0.274886	0.0873461	-	-0.163537	0.363696
ENSRNOG00000008298	-	-0.399523	0.0273429	-	-0.305656	0.113404	-	-0.110413	0.473652	-	0.09241	0.65794	-	0.28373	0.132275	-	0.189429	0.377606
ENSRNOG00000004040	up	1.73163	1.16228e-05	up	1.79274	0.000571924	up	1.91817	1.88242e-23	-	0.05953	0.904131	-	0.182626	0.470899	-	0.120733	0.685369
ENSRNOG00000025745	-	-0.587231	0.348675	-	-0.744867	0.252732	-	-0.824009	0.166812	-	-0.163858	0.820605	-	-0.246162	0.761182	-	-0.0849426	1
ENSRNOG00000031233	-	0.287165	0.365847	-	-0.112032	0.821963	-	0.389159	0.101955	-	-0.400769	0.314382	-	0.0944455	0.76257	-	0.494033	0.109893
ENSRNOG00000007837	-	1.13355	0.62816	-	-0.153604	1	-	1.33678	0.494849	-	-1.2914	0.519685	-	0.192181	0.965144	-	1.4831	0.397767
ENSRNOG00000031448	-	Inf	0.545535	-	Inf	0.241564	-	Inf	0.115374	-	0.861653	0.720705	-	1.42202	0.491569	-	0.559471	0.904193
ENSRNOG00000027833	-	0.5601	0.00235655	-	0.469028	0.15649	-	0.615817	0.000994309	-	-0.0934816	0.678499	-	0.0500945	0.877138	-	0.141336	0.60181
ENSRNOG00000053675	-	1.21588	0.526112	-	0.706459	0.79333	-	1.38146	0.413953	-	-0.512451	0.828027	-	0.158511	0.978855	-	0.669256	0.686947
ENSRNOG00000012311	-	-Inf	0.704715	-	-Inf	0.702947	-	-Inf	0.684806	-	-	-	-	-	-	-	-	-
ENSRNOG00000016271	-	0.092432	0.557061	-	0.183812	0.284595	-	0.00808284	0.988493	-	0.0890317	0.614629	-	-0.0904171	0.536848	-	-0.181335	0.27264
ENSRNOG00000006995	-	-0.483763	0.0760641	-	-0.636275	0.00823752	-	-0.311346	0.140783	-	-0.153434	0.636805	-	0.167664	0.487319	-	0.319029	0.105501
ENSRNOG00000004322	-	-0.154827	0.688295	-	-0.563027	0.201947	-	-0.302501	0.400215	-	-0.409356	0.303193	-	-0.15374	0.660475	-	0.254557	0.57189
ENSRNOG00000007725	-	-0.323066	0.140294	-	-0.346218	0.216526	-	-0.660897	0.00252055	-	-0.025985	0.831077	-	-0.344502	0.116993	-	-0.321052	0.508505
ENSRNOG00000050800	-	-0.581306	0.114046	-	0.499431	0.184376	-	0.59794	0.126087	up	1.0799	0.00707747	up	1.17539	0.00646792	-	0.0935662	0.833529
ENSRNOG00000008039	-	-0.0895551	0.654498	-	-0.168775	0.409598	-	0.0455619	0.828475	-	-0.0819562	0.681535	-	0.128111	0.515771	-	0.208379	0.304867
ENSRNOG00000033439	-	-	-	-	Inf	0.788275	-	-	-	-	Inf	0.733317	-	-	-	-	-Inf	0.714747
ENSRNOG00000005191	-	0.0939097	0.668835	-	-0.163369	0.407852	-	-0.0683007	0.733865	-	-0.259845	0.205266	-	-0.168276	0.403343	-	0.0892881	0.614802
ENSRNOG00000048275	-	0.344279	0.0301198	-	0.477816	0.00547475	-	0.275474	0.0811156	-	0.1311	0.445808	-	-0.0747354	0.595881	-	-0.207411	0.196836
ENSRNOG00000007234	down	-2.39662	9.79938e-13	down	-2.23788	1.64593e-11	down	-2.03559	4.1628e-08	-	0.157372	0.806246	-	0.358491	0.646046	-	0.198476	0.768408
ENSRNOG00000016013	up	2.07202	0.0363217	-	1.82143	0.0905613	-	1.35153	0.259465	-	-0.255329	0.773661	-	-0.728775	0.347611	-	-0.476638	0.588689
ENSRNOG00000061508	-	0.116986	0.809348	-	0.0134468	0.97352	-	0.362215	0.257563	-	-0.104922	0.780354	-	0.240052	0.512124	-	0.342187	0.246461
ENSRNOG00000060206	-	-0.0165129	0.94866	-	-0.0412752	0.802294	-	-0.040726	0.801098	-	-0.0279919	0.843107	-	-0.0310397	0.824167	-	-0.00467312	0.99772
ENSRNOG00000016680	-	-0.0226762	0.90508	-	-0.194288	0.247864	-	0.137066	0.391121	-	-0.173319	0.303419	-	0.153922	0.358334	-	0.32526	0.0567581
ENSRNOG00000021480	-	0.412949	0.329435	-	0.428923	0.232277	-	0.814369	0.00920056	-	0.0164062	0.944245	-	0.397252	0.1366	-	0.379131	0.186969
ENSRNOG00000049425	-	0.208017	0.522872	-	-0.31509	0.524137	-	-0.187828	0.556378	-	-0.52406	0.150294	-	-0.40353	0.0465316	-	0.120086	0.790751
ENSRNOG00000023366	-	0.324084	0.382584	-	0.555776	0.112574	-	0.543685	0.217387	-	0.230522	0.452961	-	0.212614	0.606078	-	-0.0189595	0.904222
ENSRNOG00000028569	-	0.245508	0.364421	-	-0.343132	0.276679	-	0.180912	0.500688	-	-0.590498	0.0390474	-	-0.0716712	0.792092	-	0.5177	0.069527
ENSRNOG00000005524	-	0.278324	0.150873	-	0.172607	0.395049	-	0.0282175	0.869191	-	-0.108172	0.619669	-	-0.256149	0.178101	-	-0.149656	0.456946
ENSRNOG00000021023	-	0.244341	1	-	0.803214	0.746969	-	1.76995	0.145279	-	0.54973	0.829581	-	1.51145	0.228058	-	0.957105	0.2781
ENSRNOG00000014087	-	0.161219	0.425834	-	0.204987	0.291464	-	0.24747	0.214602	-	0.0417344	0.766464	-	0.0799562	0.70046	-	0.036427	0.977598
ENSRNOG00000037687	-	-0.166795	1	-	0.738285	0.896847	-	-1.40728	0.938362	-	0.899476	0.839327	-	-1.24782	0.964558	-	-2.14809	0.589489
ENSRNOG00000012513	-	-0.109509	0.81204	-	-0.835074	0.146408	-	0.0535404	1	-	-0.725986	0.163794	-	0.157261	0.812151	-	0.881587	0.0928664
ENSRNOG00000025608	-	0.0165718	1	-	-0.236432	0.495462	-	0.300711	0.475016	-	-0.254164	0.39885	-	0.278788	0.419488	-	0.530999	0.171797
ENSRNOG00000059615	-	-0.115402	0.556174	-	-0.0387389	0.815022	-	0.100828	0.624567	-	0.0743737	0.764563	-	0.209698	0.278344	-	0.133129	0.490927
ENSRNOG00000022347	-	0.0034795	0.977009	-	0.190241	0.357639	-	0.125407	0.440385	-	0.184573	0.384407	-	0.116134	0.481692	-	-0.0705724	0.809806
ENSRNOG00000025297	-	0.366608	0.559213	-	-1.23354	0.105741	-	-0.705469	0.318699	down	-1.6017	0.0133075	-	-1.08173	0.0698786	-	0.519502	0.548317
ENSRNOG00000017340	-	0.346644	0.0676762	-	0.258046	0.210955	-	-0.132237	0.500515	-	-0.092045	0.651579	-	-0.485971	0.00921083	-	-0.395541	0.0507684
ENSRNOG00000022597	-	-0.559612	0.0182889	-	-0.427545	0.0541907	-	-0.331921	0.107529	-	0.130537	0.592284	-	0.223152	0.383568	-	0.0903853	0.744713
ENSRNOG00000010486	-	-1.23382	0.268088	-	-1.34797	0.252955	-	-1.77261	0.126815	-	-0.113229	1	-	-0.53792	0.788622	-	-0.428684	0.838874
ENSRNOG00000016390	-	0.203161	0.268616	-	0.0286622	0.851838	-	-0.22008	0.305018	-	-0.17721	0.397841	-	-0.430053	0.0264728	-	-0.254444	0.233139
ENSRNOG00000001270	-	-0.371712	0.610131	-	-0.818453	0.30241	-	-0.0163463	0.945709	-	-0.44924	0.623387	-	0.3474	0.691421	-	0.795525	0.332747
ENSRNOG00000020851	-	0.67252	0.0411928	-	0.724992	0.0278727	up	1.05212	2.01306e-07	-	0.0521699	0.841344	-	0.37503	0.0476374	-	0.321216	0.110927
ENSRNOG00000019754	-	-0.238424	0.338733	-	-0.0204858	0.966422	-	0.0370645	0.858368	-	0.217039	0.282487	-	0.268689	0.184262	-	0.0503671	0.802315
ENSRNOG00000021434	-	-0.112441	1	-	1.75274	0.686908	-	1.72192	0.695022	-	1.86524	0.616902	-	1.83843	0.631014	-	-0.0300404	1
ENSRNOG00000058424	-	0.364527	0.670686	-	-0.441373	0.671933	-	0.00540886	1	-	-0.811501	0.296451	-	-0.367418	0.637359	-	0.441946	0.630779
ENSRNOG00000039744	-	-0.913755	3.18537e-06	-	-0.852188	4.91179e-05	down	-1.08489	4.66206e-07	-	0.0603639	0.789048	-	-0.177061	0.330864	-	-0.239232	0.229982
ENSRNOG00000009997	-	-0.166625	0.325319	-	-0.201952	0.243496	-	-0.310791	0.045487	-	-0.0384238	0.786663	-	-0.150944	0.314986	-	-0.114311	0.519933
ENSRNOG00000026994	-	0.0193558	0.888875	-	-0.0202742	0.911776	-	-0.0731759	0.635707	-	-0.041574	0.803814	-	-0.0976556	0.513987	-	-0.0580784	0.728992
ENSRNOG00000009309	-	-0.0957452	0.653131	-	-0.145186	0.535848	-	-0.288412	0.148398	-	-0.0512084	0.844035	-	-0.198341	0.305196	-	-0.148629	0.44909
ENSRNOG00000001990	-	-0.212284	0.433785	-	0.184855	0.573475	-	0.402654	0.246241	-	0.394719	0.255597	-	0.610559	0.0992021	-	0.21301	0.582249
ENSRNOG00000010668	-	0.273149	0.0863463	-	0.260879	0.123795	-	0.260906	0.0712857	-	-0.0142547	0.972689	-	-0.0184327	0.99438	-	-0.00578458	0.983765
ENSRNOG00000018730	-	-0.774986	1.88726e-05	-	-0.63748	0.000255814	-	-0.948338	1.22694e-06	-	0.136243	0.506336	-	-0.178619	0.476702	-	-0.316809	0.13654
ENSRNOG00000047632	-	1.14945	0.704069	-	2.84346	0.0559436	-	1.89359	0.341255	-	1.69148	0.146183	-	0.741518	0.686317	-	-0.952882	0.365101
ENSRNOG00000024907	-	0.332046	0.0467252	-	0.325834	0.0713079	-	0.480579	0.00282083	-	-0.00808616	0.978637	-	0.143238	0.383272	-	0.149364	0.414067
ENSRNOG00000058430	-	-0.0295238	0.931139	-	-0.162693	0.603762	-	-0.115536	0.662634	-	-0.135096	0.662605	-	-0.0903848	0.716738	-	0.0426792	0.946835
ENSRNOG00000055068	-	-0.0275559	0.991774	-	-0.0709295	0.997771	-	0.0721796	0.862887	-	-0.0438426	0.991158	-	0.0947788	0.885386	-	0.138181	0.919618
ENSRNOG00000017431	-	0.190297	0.622093	-	-0.578802	0.230166	-	0.268835	0.442726	-	-0.769593	0.00614279	-	0.072742	0.705874	-	0.841046	0.000704962
ENSRNOG00000056001	-	1.25219	0.211782	-	0.855217	0.45264	-	1.36804	0.151093	-	-0.398819	0.687274	-	0.109473	0.928445	-	0.507249	0.560404
ENSRNOG00000016621	-	0.113745	0.8871	-	-0.226949	0.76383	-	-0.0922644	0.953895	-	-0.346146	0.57006	-	-0.215003	0.75651	-	0.129584	0.849577
ENSRNOG00000014331	-	0.125134	0.483924	-	0.210468	0.280517	-	0.0962008	0.584196	-	0.0826345	0.682418	-	-0.0355403	0.837934	-	-0.119854	0.53252
ENSRNOG00000018586	-	-0.137095	0.411493	-	-0.0765773	0.65366	-	-0.0946127	0.542622	-	0.0580059	0.776994	-	0.0366007	0.847751	-	-0.0233031	0.901561
ENSRNOG00000047720	-	-0.606052	0.0520747	-	-0.274339	0.407561	down	-1.06487	0.00285838	-	0.330884	0.256065	-	-0.464017	0.0832679	-	-0.796016	0.0178668
ENSRNOG00000042860	-	-0.112441	1	-	-Inf	0.978206	-	-0.0448596	1	-	-Inf	0.991457	-	0.0758922	1	-	Inf	1
ENSRNOG00000006238	-	0.192723	0.291667	-	0.149729	0.469127	-	0.116557	0.4873	-	-0.0461833	0.796852	-	-0.0829212	0.677103	-	-0.0384874	0.905391
ENSRNOG00000002278	-	-0.438505	0.0109084	-	-0.231552	0.225011	-	-0.2393	0.181816	-	0.204664	0.274313	-	0.193745	0.217732	-	-0.013032	0.996817
ENSRNOG00000057264	up	2.90267	1.28224e-07	up	3.00009	0.000135205	up	3.58524	6.70668e-09	-	0.0945031	0.745905	-	0.677133	0.066943	-	0.581436	0.223482
ENSRNOG00000027191	-	0.319671	0.0686607	-	0.0236639	0.991818	-	0.468235	0.00523621	-	-0.29792	0.133957	-	0.143367	0.386641	-	0.438923	0.011248
ENSRNOG00000043154	-	-0.121698	1	-	2.57963	0.369564	-	2.10488	0.545697	-	2.6871	0.345151	-	2.2163	0.476438	-	-0.470498	0.83962
ENSRNOG00000021637	-	-0.0523573	0.75635	-	-0.0302865	0.83806	-	-0.195762	0.19838	-	0.0197685	0.950253	-	-0.14956	0.324851	-	-0.171043	0.329461
ENSRNOG00000040195	-	-0.555619	0.025238	-	-0.352865	0.237437	down	-1.35138	1.75874e-07	-	0.19993	0.730773	-	-0.802979	0.02783	-	-1.00494	0.0595628
ENSRNOG00000008338	-	0.01201	0.944053	-	0.0584891	0.788455	-	0.0024671	0.998309	-	0.0436925	0.85528	-	-0.0165691	0.914127	-	-0.061994	0.767506
ENSRNOG00000014060	-	0.080758	0.705319	-	0.358455	0.119144	-	0.861083	3.63075e-05	-	0.275051	0.232153	-	0.775114	7.94912e-05	-	0.497855	0.0141755
ENSRNOG00000050843	-	0.065946	0.675366	-	-0.0161297	0.881346	-	-0.0018517	0.967854	-	-0.0840321	0.599232	-	-0.0730418	0.615051	-	0.00887276	0.934176
ENSRNOG00000055506	-	-Inf	0.983817	-	2.14864	0.542693	-	-Inf	0.97133	-	Inf	0.24606	-	-	-	-	-Inf	0.232463
ENSRNOG00000018101	-	0.479871	0.625719	-	0.50464	0.596078	-	0.465478	0.684393	-	0.0234157	1	-	-0.0198783	0.984395	-	-0.0443558	0.935122
ENSRNOG00000026065	-	-0.134977	1	-	-1.9902	0.734137	-	-Inf	0.519759	-	-1.85964	0.747788	-	-Inf	0.451363	-	-Inf	0.992963
ENSRNOG00000019811	-	-0.189401	0.236399	-	-0.15032	0.401046	-	-0.176007	0.279777	-	0.0372363	0.824512	-	0.00778198	0.91997	-	-0.0312021	0.883585
ENSRNOG00000049503	-	Inf	1	-	-	-	-	-	-	-	-Inf	0.991458	-	-Inf	0.984037	-	-	-
ENSRNOG00000042607	up	2.21277	0.00454491	up	2.42076	0.0383418	up	3.34936	0.000712888	-	0.210239	0.718618	-	1.13261	0.101741	-	0.922235	0.24996
ENSRNOG00000015268	-	-0.480756	0.0102764	-	-0.393629	0.0415366	-	-0.575201	0.000986737	-	0.0838896	0.744594	-	-0.100673	0.489736	-	-0.186798	0.330706
ENSRNOG00000031203	-	-0.000366998	0.998688	-	0.0319241	0.872914	-	-0.215762	0.179589	-	0.0298865	0.888739	-	-0.220821	0.171409	-	-0.252463	0.157631
ENSRNOG00000037435	-	-	-	-	Inf	1	-	-	-	-	Inf	1	-	-	-	-	-Inf	0.992965
ENSRNOG00000027157	-	-Inf	0.331732	-	-2.37621	0.56131	-	-Inf	0.312273	-	Inf	1	-	-	-	-	-Inf	0.992963
ENSRNOG00000055596	-	-	-	-	Inf	1	-	Inf	1	-	Inf	1	-	Inf	1	-	0.0379537	1
ENSRNOG00000000105	-	0.0997241	0.923708	-	0.133757	0.914035	-	0.692228	0.252901	-	0.0302308	1	-	0.583633	0.299418	-	0.551412	0.316223
[truncated: 15,530 more rows]
